# Supplementary material for: Genomic insights into the alphaproteobacterium Georhizobium sp. MAB10 revealed a pathway of Mn(II) oxidation-coupled anoxygenic photoautotrophy: a novel understanding of the biotic process in deep-sea ferromanganese nodule formation
Source: mBio. 2024 Nov 25;16(1):e02675-24. doi: 10.1128/mbio.02675-24 (PMC11708043; doi:10.1128/mbio.02675-24)
Supplement: Table S1 — Genome annotation of strain Georhizobium sp. MAB10. [file mbio.02675-24-s0002.xls]

## Sheet: Integrated_Function.annotation
Table S1 Genome annotation of strain Georhizobium sp. MAB10
#GeneID	eggNOG_annotation	eggNOG_class_annotation	GO_annotation	kegg_annotation	nr_annotation	Pfam_annotation	Swissprot_annotation	TrEMBL_annotation
GE000001	COG0593|it binds specifically double-stranded DNA at a 9 bp consensus (dnaA box) 5'-TTATC CA A CA A-3'. DnaA binds to ATP and to acidic phospholipids (By similarity)	[L]: Replication, recombination and repair	Molecular Function: DNA replication origin binding (GO:0003688); Molecular Function: ATP binding (GO:0005524); Cellular Component: cytoplasm (GO:0005737); Biological Process: DNA replication initiation (GO:0006270); Biological Process: regulation of DNA replication (GO:0006275)	K02313|chromosomal replication initiator protein	['GE000001', 'chromosomal replication initiator protein DnaA [Alphaproteobacteria bacterium WS11]', 'gi|1543101153|ref|WP_126006410.1|', '4.7e-201', '100.00', '100.00', '709']	Bac_DnaA;Bac_DnaA_C;IstB_IS21	Chromosomal replication initiator protein DnaA	Chromosomal replication initiator protein DnaA
GE000003	COG0592|DNA polymerase III is a complex, multichain enzyme responsible for most of the replicative synthesis in bacteria. This DNA polymerase also exhibits 3' to 5' exonuclease activity. The beta chain is required for initiation of replication once it is clamped onto DNA, it slides freely (bidirectional and ATP- independent) along duplex DNA (By similarity)	[L]: Replication, recombination and repair	Molecular Function: DNA binding (GO:0003677); Molecular Function: DNA-directed DNA polymerase activity (GO:0003887); Cellular Component: cytoplasm (GO:0005737); Biological Process: DNA replication (GO:0006260); Molecular Function: 3'-5' exonuclease activity (GO:0008408); Cellular Component: DNA polymerase III complex (GO:0009360); Biological Process: DNA biosynthetic process (GO:0071897); Biologi…	K02338|DNA polymerase III subunit beta	['GE000003', 'DNA polymerase III subunit beta [Alphaproteobacteria bacterium WS11]', 'gi|1543101156|ref|WP_126006413.1|', '3.0e-203', '100.00', '100.00', '716']	DNA_pol3_beta_2;DNA_pol3_beta;DNA_pol3_beta_3	Beta sliding clamp	Beta sliding clamp
GE000004	COG1195|it is required for DNA replication and normal SOS inducibility. RecF binds preferentially to single-stranded, linear DNA. It also seems to bind ATP (By similarity)	[L]: Replication, recombination and repair	Molecular Function: nucleotide binding (GO:0000166); Molecular Function: DNA binding (GO:0003677); Biological Process: DNA metabolic process (GO:0006259); Biological Process: cellular response to DNA damage stimulus (GO:0006974)	K03629|DNA replication and repair protein RecF	['GE000004', 'DNA replication/repair protein RecF [Alphaproteobacteria bacterium WS11]', 'gi|1543101158|ref|WP_126006415.1|', '5.6e-205', '98.95', '100.00', '722']	SMC_N;AAA_21;AAA_23	DNA replication and repair protein RecF	DNA replication and repair protein RecF
GE000005	COG0476|UBA THIF-type NAD FAD binding protein	[H]: Coenzyme transport and metabolism	Molecular Function: ubiquitin-like modifier activating enzyme activity (GO:0008641)	--	['GE000005', 'molybdopterin-synthase adenylyltransferase MoeB [Alphaproteobacteria bacterium WS11]', 'gi|1543101167|ref|WP_126006423.1|', '2.8e-128', '93.77', '100.00', '467']	ThiF	Probable adenylyltransferase/sulfurtransferase MoeZ	Molybdopterin-synthase adenylyltransferase MoeB
GE000006	--	--	--	--	['GE000006', 'BLUF domain-containing protein [Alphaproteobacteria bacterium WS11]', 'gi|1543101169|ref|WP_126006425.1|', '2.1e-67', '93.10', '100.00', '264']	BLUF	--	BLUF domain-containing protein
GE000007	COG4108|Increases the formation of ribosomal termination complexes and stimulates activities of RF-1 and RF-2. It binds guanine nucleotides and has strong preference for UGA stop codons. It may interact directly with the ribosome. The stimulation of RF- 1 and RF-2 is significantly reduced by GTP and GDP, but not by GMP (By similarity)	[J]: Translation, ribosomal structure and biogenesis	Molecular Function: GTPase activity (GO:0003924); Molecular Function: GTP binding (GO:0005525); Cellular Component: cytoplasm (GO:0005737); Biological Process: regulation of translational termination (GO:0006449); Molecular Function: translation release factor activity, codon specific (GO:0016149)	K02837|peptide chain release factor 3	['GE000007', 'peptide chain release factor 3 [Alphaproteobacteria bacterium WS11]', 'gi|1543101172|ref|WP_126006428.1|', '6.1e-303', '99.43', '100.00', '1048']	GTP_EFTU;RF3_C;GTP_EFTU_D2;MMR_HSR1	Peptide chain release factor 3	Peptide chain release factor 3
GE000008	COG0756|This enzyme is involved in nucleotide metabolism it produces dUMP, the immediate precursor of thymidine nucleotides and it decreases the intracellular concentration of dUTP so that uracil cannot be incorporated into DNA (By similarity)	[F]: Nucleotide transport and metabolism	Molecular Function: magnesium ion binding (GO:0000287); Molecular Function: dUTP diphosphatase activity (GO:0004170); Biological Process: dUTP metabolic process (GO:0046080)	K01520|dUTP pyrophosphatase	['GE000008', 'dUTP diphosphatase [Alphaproteobacteria bacterium WS11]', 'gi|1543101174|ref|WP_126006430.1|', '7.4e-79', '93.67', '100.00', '302']	dUTPase	Deoxyuridine 5&apos;-triphosphate nucleotidohydrolase	Deoxyuridine 5&apos;-triphosphate nucleotidohydrolase
GE000009	NOG07145|Membrane	[S]: Function unknown	Cellular Component: membrane (GO:0016020)	--	['GE000009', 'hypothetical protein [Alphaproteobacteria bacterium WS11]', 'gi|1543101176|ref|WP_126006432.1|', '6.2e-135', '98.01', '100.00', '489']	EamA	--	Uncharacterized protein
GE000010	COG1011|Hydrolase	[R]: General function prediction only	Biological Process: metabolic process (GO:0008152); Molecular Function: hydrolase activity (GO:0016787)	K07025|putative hydrolase of the HAD superfamily	['GE000010', 'pyrimidine 5&apos;-nucleotidase [Alphaproteobacteria bacterium WS11]', 'gi|1543101178|ref|WP_126006434.1|', '2.3e-140', '99.59', '100.00', '507']	HAD_2	--	Pyrimidine 5&apos;-nucleotidase
GE000011	COG4549|nuclear export factor gle1	[S]: Function unknown	--	K09796|periplasmic copper chaperone A	['GE000011', 'DUF1775 domain-containing protein [Alphaproteobacteria bacterium WS11]', 'gi|1543101181|ref|WP_126006437.1|', '1.7e-176', '94.77', '100.00', '627']	DUF1775;PCuAC	--	DUF1775 domain-containing protein
GE000012	--	--	--	--	['GE000012', 'hypothetical protein [Alphaproteobacteria bacterium WS11]', 'gi|1543101183|ref|WP_126006439.1|', '1.1e-64', '96.21', '100.00', '255']	--	--	Uncharacterized protein
GE000013	COG2171|Catalyzes the conversion of the cyclic tetrahydrodipicolinate (THDP) into the acyclic N-succinyl-L-2- amino-6-oxopimelate using succinyl-CoA (By similarity)	[E]: Amino acid transport and metabolism	Cellular Component: cytoplasm (GO:0005737); Molecular Function: 2,3,4,5-tetrahydropyridine-2,6-dicarboxylate N-succinyltransferase activity (GO:0008666); Biological Process: lysine biosynthetic process via diaminopimelate (GO:0009089); Biological Process: diaminopimelate biosynthetic process (GO:0019877)	K00674|2,3,4,5-tetrahydropyridine-2,6-dicarboxylate N-succinyltransferase	['GE000013', '2,3,4,5-tetrahydropyridine-2,6-dicarboxylate N-succinyltransferase [Alphaproteobacteria bacterium WS11]', 'gi|1543101187|ref|WP_126006442.1|', '3.8e-158', '98.94', '100.00', '566']	THDPS_N_2;Hexapep;Hexapep_2	2,3,4,5-tetrahydropyridine-2,6-dicarboxylate N-succinyltransferase	2,3,4,5-tetrahydropyridine-2,6-dicarboxylate N-succinyltransferase
GE000014	--	--	--	--	['GE000014', 'DUF805 domain-containing protein [Alphaproteobacteria bacterium WS11]', 'gi|1543101190|ref|WP_126006445.1|', '2.0e-64', '97.84', '100.00', '254']	DUF805	--	DUF805 domain-containing protein
GE000015	COG0624|Catalyzes the hydrolysis of N-succinyl-L,L- diaminopimelic acid (SDAP), forming succinate and LL-2,6- diaminoheptanedioate (DAP), an intermediate involved in the bacterial biosynthesis of lysine and meso-diaminopimelic acid, an essential component of bacterial cell walls (By similarity)	[E]: Amino acid transport and metabolism	Biological Process: proteolysis (GO:0006508); Molecular Function: metallopeptidase activity (GO:0008237); Molecular Function: zinc ion binding (GO:0008270); Molecular Function: succinyl-diaminopimelate desuccinylase activity (GO:0009014); Biological Process: lysine biosynthetic process via diaminopimelate (GO:0009089); Biological Process: diaminopimelate biosynthetic process (GO:0019877); Molecul…	K01439|succinyl-diaminopimelate desuccinylase	['GE000015', 'succinyl-diaminopimelate desuccinylase [Alphaproteobacteria bacterium WS11]', 'gi|1543101192|ref|WP_126006447.1|', '2.8e-223', '98.24', '100.00', '783']	Peptidase_M20;M20_dimer	Succinyl-diaminopimelate desuccinylase	Succinyl-diaminopimelate desuccinylase
GE000016	NOG96572|--	[S]: Function unknown	--	--	['GE000016', 'hypothetical protein [Alphaproteobacteria bacterium WS11]', 'gi|1543101195|ref|WP_126006450.1|', '4.7e-102', '98.51', '100.00', '379']	--	--	Uncharacterized protein
GE000017	COG0431|Nadph-dependent fmn reductase	[R]: General function prediction only	Molecular Function: oxidoreductase activity (GO:0016491); Biological Process: oxidation-reduction process (GO:0055114)	K11811|arsenical resistance protein ArsH	['GE000017', 'arsenical resistance protein ArsH [Alphaproteobacteria bacterium WS11]', 'gi|1543101197|ref|WP_126006452.1|', '6.6e-132', '99.58', '100.00', '479']	FMN_red	NADPH-dependent FMN reductase ArsH	Arsenical resistance protein ArsH
GE000018	COG1393|Arsenate Reductase	[P]: Inorganic ion transport and metabolism	Molecular Function: arsenate reductase (glutaredoxin) activity (GO:0008794); Biological Process: oxidation-reduction process (GO:0055114)	K00537|arsenate reductase (glutaredoxin)	['GE000018', 'arsenate reductase (glutaredoxin) [Alphaproteobacteria bacterium WS11]', 'gi|1543107366|ref|WP_126012512.1|', '1.0e-65', '93.28', '100.00', '258']	ArsC;Glutaredoxin	Arsenate reductase	Arsenate reductase
GE000019	COG2981|Sulfate transport protein CysZ	[E]: Amino acid transport and metabolism	Cellular Component: membrane (GO:0016020)	K06203|CysZ protein	['GE000019', 'sulfate transporter family protein [Alphaproteobacteria bacterium WS11]', 'gi|1543101199|ref|WP_126006454.1|', '1.4e-124', '97.18', '100.00', '454']	EI24	--	Sulfate transporter family protein
GE000020	COG0177|endonuclease III	[L]: Replication, recombination and repair	Molecular Function: DNA binding (GO:0003677); Molecular Function: DNA-(apurinic or apyrimidinic site) endonuclease activity (GO:0003906); Biological Process: base-excision repair (GO:0006284); Molecular Function: DNA N-glycosylase activity (GO:0019104); Molecular Function: metal ion binding (GO:0046872); Molecular Function: 4 iron, 4 sulfur cluster binding (GO:0051539); Biological Process: nuclei…	K10773|endonuclease III	['GE000020', 'endonuclease III [Alphaproteobacteria bacterium WS11]', 'gi|1543101202|ref|WP_126006457.1|', '1.4e-138', '99.22', '100.00', '501']	HhH-GPD;HHH	Endonuclease III	Endonuclease III
GE000021	COG5488|Membrane	[S]: Function unknown	Cellular Component: integral component of membrane (GO:0016021)	--	['GE000021', 'DUF2244 domain-containing protein [Alphaproteobacteria bacterium WS11]', 'gi|1543101204|ref|WP_126006459.1|', '1.5e-85', '100.00', '100.00', '324']	DUF2244	--	DUF2244 domain-containing protein
GE000022	COG3176|Acyl-transferase	[S]: Function unknown	--	--	['GE000022', 'GNAT family N-acetyltransferase [Alphaproteobacteria bacterium WS11]', 'gi|1543101207|ref|WP_126006462.1|', '8.9e-163', '99.65', '100.00', '582']	Acetyltransf_5	--	GNAT family N-acetyltransferase
GE000023	NOG00011|Histidine kinase	[T]: Signal transduction mechanisms	Biological Process: cellular process (GO:0009987); Molecular Function: transferase activity, transferring phosphorus-containing groups (GO:0016772)	--	['GE000023', 'response regulator [Alphaproteobacteria bacterium WS11]', 'gi|1543101209|ref|WP_126006464.1|', '0.0e+00', '97.92', '100.00', '1092']	HATPase_c;Response_reg;HisKA	Sensor protein GacS	Response regulator
GE000024	COG0694|Involved in iron-sulfur cluster biogenesis. Binds a 4Fe- 4S cluster, can transfer this cluster to apoproteins, and thereby intervenes in the maturation of Fe S proteins. Could also act as a scaffold chaperone for damaged Fe S proteins (By similarity)	[O]: Posttranslational modification, protein turnover, chaperones	Molecular Function: iron ion binding (GO:0005506); Biological Process: iron-sulfur cluster assembly (GO:0016226); Molecular Function: iron-sulfur cluster binding (GO:0051536)	--	['GE000024', 'NifU family protein [Alphaproteobacteria bacterium WS11]', 'gi|1543101212|ref|WP_126006467.1|', '4.8e-101', '98.41', '100.00', '376']	Nfu_N;NifU	--	NifU family protein
GE000025	COG0589|Universal stress protein	[T]: Signal transduction mechanisms	Biological Process: response to stress (GO:0006950)	--	['GE000025', 'universal stress protein [Alphaproteobacteria bacterium WS11]', 'gi|1543101214|ref|WP_126006469.1|', '5.7e-73', '100.00', '100.00', '282']	Usp	--	Universal stress protein
GE000026	COG0180|tryptophanyltRNA synthetase	[J]: Translation, ribosomal structure and biogenesis	Molecular Function: tryptophan-tRNA ligase activity (GO:0004830); Molecular Function: ATP binding (GO:0005524); Cellular Component: cytoplasm (GO:0005737); Biological Process: tryptophanyl-tRNA aminoacylation (GO:0006436)	K01867|tryptophanyl-tRNA synthetase	['GE000026', 'tryptophan--tRNA ligase [Alphaproteobacteria bacterium WS11]', 'gi|1543101217|ref|WP_126006472.1|', '9.3e-197', '99.43', '94.89', '695']	tRNA-synt_1b	Tryptophan--tRNA ligase	Tryptophan--tRNA ligase
GE000027	COG0728|Integral membrane protein (MviN	[R]: General function prediction only	Cellular Component: plasma membrane (GO:0005886); Biological Process: transport (GO:0006810); Biological Process: regulation of cell shape (GO:0008360); Biological Process: peptidoglycan biosynthetic process (GO:0009252); Cellular Component: integral component of membrane (GO:0016021); Biological Process: cell wall organization (GO:0071555)	K03980|putative peptidoglycan lipid II flippase	['GE000027', 'murein biosynthesis integral membrane protein MurJ [Alphaproteobacteria bacterium WS11]', 'gi|1543101220|ref|WP_126006474.1|', '1.3e-276', '99.81', '99.81', '961']	MurJ;Polysacc_synt_C	Probable lipid II flippase MurJ	Probable lipid II flippase MurJ
GE000028	COG2844|Modifies, by uridylylation or deuridylylation the PII (GlnB) regulatory protein (By similarity)	[O]: Posttranslational modification, protein turnover, chaperones	Biological Process: nitrogen compound metabolic process (GO:0006807); Biological Process: regulation of nitrogen utilization (GO:0006808); Molecular Function: phosphoric diester hydrolase activity (GO:0008081); Molecular Function: [protein-PII] uridylyltransferase activity (GO:0008773); Molecular Function: amino acid binding (GO:0016597)	K00990|[protein-PII] uridylyltransferase	['GE000028', '[protein-PII] uridylyltransferase [Alphaproteobacteria bacterium WS11]', 'gi|1543101223|ref|WP_126006477.1|', '0.0e+00', '99.58', '100.00', '1831']	GlnD_UR_UTase;ACT;HD;ACT_6;ACT_4;NTP_transf_2	Bifunctional uridylyltransferase/uridylyl-removing enzyme	Bifunctional uridylyltransferase/uridylyl-removing enzyme
GE000029	COG1957|nucleoside hydrolase	[F]: Nucleotide transport and metabolism	Biological Process: metabolic process (GO:0008152); Molecular Function: purine nucleosidase activity (GO:0008477)	K01239|purine nucleosidase	['GE000029', 'nucleoside hydrolase [Alphaproteobacteria bacterium WS11]', 'gi|1543101226|ref|WP_126006480.1|', '5.0e-175', '98.73', '100.00', '622']	IU_nuc_hydro	Pyrimidine-specific ribonucleoside hydrolase RihA	Nucleoside hydrolase
GE000030	COG0071|Heat shock protein	[O]: Posttranslational modification, protein turnover, chaperones	--	--	['GE000030', 'Hsp20 family protein [Alphaproteobacteria bacterium WS11]', 'gi|1543101229|ref|WP_126006483.1|', '2.3e-71', '100.00', '100.00', '277']	HSP20	Small heat shock protein HspH	Heat-shock protein Hsp20
GE000031	COG5568|Protein of unknown function (DUF1150)	[S]: Function unknown	--	--	['GE000031', 'DUF1150 family protein [Alphaproteobacteria bacterium WS11]', 'gi|1543101231|ref|WP_126006485.1|', '1.6e-44', '100.00', '100.00', '187']	DUF1150	--	DUF1150 family protein
GE000032	COG1762|PTS System	[G]: Carbohydrate transport and metabolism	Molecular Function: protein-N(PI)-phosphohistidine-sugar phosphotransferase activity (GO:0008982); Biological Process: phosphoenolpyruvate-dependent sugar phosphotransferase system (GO:0009401); Biological Process: carbohydrate transmembrane transport (GO:0034219); Molecular Function: D-glucosamine PTS permease activity (GO:0103111)	K02806|nitrogen PTS system EIIA component	['GE000032', 'PTS IIA-like nitrogen-regulatory protein PtsN [Alphaproteobacteria bacterium WS11]', 'gi|1543101234|ref|WP_126006488.1|', '8.3e-75', '100.00', '100.00', '288']	PTS_EIIA_2	Nitrogen regulatory protein	PTS IIA-like nitrogen-regulatory protein PtsN
GE000033	COG1544|sigma 54 modulation protein ribosomal protein S30ea	[J]: Translation, ribosomal structure and biogenesis	Biological Process: primary metabolic process (GO:0044238)	--	['GE000033', 'ribosome-associated translation inhibitor RaiA [Alphaproteobacteria bacterium WS11]', 'gi|1543101237|ref|WP_126006491.1|', '3.7e-101', '100.00', '100.00', '376']	Ribosomal_S30AE;Ribosom_S30AE_C	Ribosome hibernation promotion factor	Ribosome hibernation promoting factor
GE000034	COG1508|Sigma factors are initiation factors that promote the attachment of RNA polymerase to specific initiation sites and are then released (By similarity)	[K]: Transcription	Biological Process: transcription, DNA-templated (GO:0006351); Molecular Function: nucleotidyltransferase activity (GO:0016779)	K03092|RNA polymerase sigma-54 factor	['GE000034', 'RNA polymerase sigma-54 factor [Alphaproteobacteria bacterium WS11]', 'gi|1543101239|ref|WP_126006493.1|', '6.5e-281', '97.33', '100.00', '975']	Sigma54_DBD;Sigma54_CBD;Sigma54_AID	RNA polymerase sigma-54 factor	RNA polymerase sigma-54 factor
GE000035	COG1137|(ABC) transporter	[R]: General function prediction only	Molecular Function: ATP binding (GO:0005524); Molecular Function: ATPase activity (GO:0016887); Cellular Component: ATP-binding cassette (ABC) transporter complex (GO:0043190); Biological Process: transmembrane transport (GO:0055085)	K06861|lipopolysaccharide export system ATP-binding protein	['GE000035', 'LPS export ABC transporter ATP-binding protein [Alphaproteobacteria bacterium WS11]', 'gi|1543101241|ref|WP_126006495.1|', '8.4e-144', '99.24', '100.00', '518']	ABC_tran;AAA_21;BCA_ABC_TP_C	Uncharacterized ABC transporter ATP-binding protein R00382	LPS export ABC transporter ATP-binding protein
GE000036	COG1934|lipopolysaccharide transport periplasmic protein lptA	[S]: Function unknown	--	K09774|lipopolysaccharide export system protein LptA	['GE000036', 'hypothetical protein [Alphaproteobacteria bacterium WS11]', 'gi|1543101244|ref|WP_126006498.1|', '4.5e-91', '97.85', '100.00', '343']	OstA	Uncharacterized protein R00383	OstA-like_N domain-containing protein
GE000037	COG5375|Pfam:DUF1239	[S]: Function unknown	--	K11719|lipopolysaccharide export system protein LptC	['GE000037', 'LPS export ABC transporter periplasmic protein LptC [Alphaproteobacteria bacterium WS11]', 'gi|1543101246|ref|WP_126006500.1|', '3.5e-114', '98.67', '100.00', '420']	--	--	LPS export ABC transporter periplasmic protein LptC
GE000038	COG0616|Signal peptide peptidase, SppA	--	--	K04773|protease IV	['GE000038', 'signal peptide peptidase SppA [Alphaproteobacteria bacterium WS11]', 'gi|1543101248|ref|WP_126006502.1|', '1.1e-177', '98.48', '100.00', '631']	Peptidase_S49;ECH_1;CLP_protease	Putative protease slr0021	Signal peptide peptidase SppA
GE000039	COG0776|This protein is one of the two subunits of integration host factor, a specific DNA-binding protein that functions in genetic recombination as well as in transcriptional and translational control (By similarity)	[L]: Replication, recombination and repair	Molecular Function: DNA binding (GO:0003677); Cellular Component: chromosome (GO:0005694); Biological Process: DNA recombination (GO:0006310); Biological Process: regulation of transcription, DNA-templated (GO:0006355); Biological Process: regulation of translation (GO:0006417)	K05788|integration host factor subunit beta	['GE000039', 'integration host factor subunit beta [Alphaproteobacteria bacterium WS11]', 'gi|1543101250|ref|WP_126006504.1|', '5.9e-47', '100.00', '100.00', '195']	Bac_DNA_binding;HU-HIG	Integration host factor subunit beta	Integration host factor subunit beta
GE000040	NOG62380|Protein of unknown function (DUF1049)	[S]: Function unknown	Cellular Component: integral component of membrane (GO:0016021)	--	['GE000040', 'DUF1049 domain-containing protein [Pararhizobium haloflavum]', 'gi|1275798224|ref|WP_099865775.1|', '1.8e-35', '75.47', '84.13', '157']	--	--	Uncharacterized protein
GE000041	COG2423|Ornithine Cyclodeaminase	[E]: Amino acid transport and metabolism	--	K01750|ornithine cyclodeaminase	['GE000041', 'ornithine cyclodeaminase family protein [Alphaproteobacteria bacterium WS11]', 'gi|1543101252|ref|WP_126006506.1|', '2.4e-172', '97.50', '99.07', '614']	OCD_Mu_crystall;Shikimate_DH	Delta(1)-pyrroline-2-carboxylate reductase	Ornithine cyclodeaminase family protein
GE000042	COG3427|Carbon monoxide dehydrogenase, subunit G	[S]: Function unknown	--	K09386|uncharacterized protein	['GE000042', 'carbon monoxide dehydrogenase [Alphaproteobacteria bacterium WS11]', 'gi|1543101256|ref|WP_126006509.1|', '1.3e-75', '97.35', '100.00', '291']	COXG;Polyketide_cyc2;Polyketide_cyc	--	Carbon monoxide dehydrogenase
GE000043	COG1092|Specifically methylates the guanine in position 2445 (m2G2445) and the guanine in position 2069 (m7G2069) of 23S rRNA (By similarity)	[R]: General function prediction only	--	K06969|23S rRNA (cytosine1962-C5)-methyltransferase	['GE000043', 'class I SAM-dependent rRNA methyltransferase [Alphaproteobacteria bacterium WS11]', 'gi|1543101258|ref|WP_126006511.1|', '1.8e-191', '97.91', '100.00', '677']	Methyltrans_SAM;Cons_hypoth95	Ribosomal RNA large subunit methyltransferase I	Class I SAM-dependent rRNA methyltransferase
GE000044	COG0566|methyltransferase	[J]: Translation, ribosomal structure and biogenesis	Biological Process: RNA methylation (GO:0001510); Molecular Function: RNA binding (GO:0003723); Biological Process: RNA processing (GO:0006396); Molecular Function: RNA methyltransferase activity (GO:0008173)	K03437|RNA methyltransferase, TrmH family	['GE000044', 'RNA methyltransferase [Alphaproteobacteria bacterium WS11]', 'gi|1543101261|ref|WP_126006514.1|', '1.1e-149', '98.56', '100.00', '538']	SpoU_methylase;SpoU_sub_bind	Uncharacterized tRNA/rRNA methyltransferase slr1673	RNA methyltransferase
GE000045	COG0597|This protein specifically catalyzes the removal of signal peptides from prolipoproteins (By similarity)	--	Molecular Function: peptidase activity (GO:0008233); Cellular Component: membrane (GO:0016020)	K03101|signal peptidase II	['GE000045', 'signal peptidase II [Alphaproteobacteria bacterium WS11]', 'gi|1543101264|ref|WP_126006517.1|', '2.1e-87', '99.41', '100.00', '330']	Peptidase_A8	Lipoprotein signal peptidase	Lipoprotein signal peptidase
GE000046	NOG07117|quinone oxidoreductase, yhdh yhfp family	[R]: General function prediction only	Molecular Function: zinc ion binding (GO:0008270); Molecular Function: oxidoreductase activity (GO:0016491); Biological Process: oxidation-reduction process (GO:0055114)	K19745|acrylyl-CoA reductase (NADPH)	['GE000046', 'acryloyl-CoA reductase [Alphaproteobacteria bacterium WS11]', 'gi|1543101266|ref|WP_126006519.1|', '2.3e-178', '97.30', '100.00', '634']	ADH_zinc_N;ADH_N	Acrylyl-CoA reductase AcuI	Oxidoreductase
GE000047	COG1214|Peptidase M22 Glycoprotease	[O]: Posttranslational modification, protein turnover, chaperones	--	--	['GE000047', 'tRNA (adenosine(37)-N6)-threonylcarbamoyltransferase complex dimerization subunit type 1 TsaB [Alphaproteobacteria bacterium WS11]', 'gi|1543101269|ref|WP_126006522.1|', '2.4e-99', '90.71', '100.00', '370']	Peptidase_M22	tRNA threonylcarbamoyladenosine biosynthesis protein TsaB	tRNA (Adenosine(37)-N6)-threonylcarbamoyltransferase complex dimerization subunit type 1 TsaB
GE000048	COG0456|-acetyltransferase	[R]: General function prediction only	Molecular Function: transferase activity (GO:0016740)	K03789|[ribosomal protein S18]-alanine N-acetyltransferase	['GE000048', 'ribosomal-protein-alanine N-acetyltransferase [Alphaproteobacteria bacterium WS11]', 'gi|1543101271|ref|WP_126006524.1|', '3.9e-83', '98.16', '100.00', '316']	Acetyltransf_1;Acetyltransf_10;Acetyltransf_7;FR47	--	Ribosomal-protein-alanine N-acetyltransferase
GE000049	COG0735|Ferric uptake regulator, Fur family	[K]: Transcription	Molecular Function: DNA binding (GO:0003677); Molecular Function: DNA-binding transcription factor activity (GO:0003700); Biological Process: regulation of transcription, DNA-templated (GO:0006355); Molecular Function: metal ion binding (GO:0046872)	K03711|Fur family transcriptional regulator, ferric uptake regulator	['GE000049', 'transcriptional repressor [Hoeflea phototrophica]', 'gi|494373674|ref|WP_007199752.1|', '1.1e-65', '92.59', '95.07', '258']	FUR	Ferric uptake regulation protein	Ferric uptake regulation protein
GE000050	COG0204|Acyltransferase	[I]: Lipid transport and metabolism	--	K00655|1-acyl-sn-glycerol-3-phosphate acyltransferase	['GE000050', '1-acyl-sn-glycerol-3-phosphate acyltransferase [Alphaproteobacteria bacterium WS11]', 'gi|1543101273|ref|WP_126006526.1|', '1.3e-136', '95.77', '100.00', '495']	Acyltransferase	1-acyl-sn-glycerol-3-phosphate acyltransferase	1-acyl-sn-glycerol-3-phosphate acyltransferase
GE000051	COG0621|Catalyzes the methylthiolation of N6- (dimethylallyl)adenosine (i(6)A), leading to the formation of 2- methylthio-N6-(dimethylallyl)adenosine (ms(2)i(6)A) at position 37 in tRNAs that read codons beginning with uridine (By similarity)	[J]: Translation, ribosomal structure and biogenesis	Molecular Function: iron ion binding (GO:0005506); Cellular Component: cytoplasm (GO:0005737); Biological Process: tRNA modification (GO:0006400); Molecular Function: transferase activity (GO:0016740); Molecular Function: 4 iron, 4 sulfur cluster binding (GO:0051539)	K06168|tRNA-2-methylthio-N6-dimethylallyladenosine synthase	['GE000051', 'tRNA (N6-isopentenyl adenosine(37)-C2)-methylthiotransferase MiaB [Alphaproteobacteria bacterium WS11]', 'gi|1543101276|ref|WP_126006529.1|', '3.1e-266', '98.94', '100.00', '926']	UPF0004;Radical_SAM;TRAM;TRAM_2	tRNA-2-methylthio-N(6)-dimethylallyladenosine synthase	tRNA-2-methylthio-N(6)-dimethylallyladenosine synthase
GE000052	COG1702|Phoh family	[T]: Signal transduction mechanisms	Molecular Function: ATP binding (GO:0005524)	K06217|phosphate starvation-inducible protein PhoH and related proteins	['GE000052', 'PhoH family protein [Alphaproteobacteria bacterium WS11]', 'gi|1543107372|ref|WP_126012518.1|', '3.3e-188', '100.00', '98.01', '666']	PhoH;AAA_30;AAA_19;UvrD-helicase	PhoH-like protein	PhoH family protein
GE000053	COG0319|Single strand-specific metallo-endoribonuclease involved in late-stage 70S ribosome quality control and in maturation of the 3' terminus of the 16S rRNA (By similarity)	[R]: General function prediction only	Molecular Function: metalloendopeptidase activity (GO:0004222); Molecular Function: endoribonuclease activity (GO:0004521); Cellular Component: cytoplasm (GO:0005737); Biological Process: rRNA processing (GO:0006364); Biological Process: proteolysis (GO:0006508); Molecular Function: zinc ion binding (GO:0008270); Biological Process: RNA phosphodiester bond hydrolysis, endonucleolytic (GO:0090502)	K07042|probable rRNA maturation factor	['GE000053', 'rRNA maturation RNase YbeY [Alphaproteobacteria bacterium WS11]', 'gi|1543101278|ref|WP_126006531.1|', '2.6e-93', '98.85', '100.00', '350']	UPF0054	Endoribonuclease YbeY	Endoribonuclease YbeY
GE000054	COG1253|CBS Domain protein	[P]: Inorganic ion transport and metabolism	Molecular Function: oxidoreductase activity, acting on CH-OH group of donors (GO:0016614); Molecular Function: flavin adenine dinucleotide binding (GO:0050660); Biological Process: oxidation-reduction process (GO:0055114)	--	['GE000054', 'CBS domain-containing protein [Alphaproteobacteria bacterium WS11]', 'gi|1543101282|ref|WP_126006534.1|', '1.1e-200', '100.00', '100.00', '708']	CorC_HlyC;CBS	Magnesium and cobalt efflux protein CorC	HlyC/CorC family transporter
GE000055	COG0815|Transfers the fatty acyl group on membrane lipoproteins (By similarity)	[M]: Cell wall/membrane/envelope biogenesis	Biological Process: metabolic process (GO:0008152); Cellular Component: membrane (GO:0016020); Molecular Function: transferase activity, transferring acyl groups (GO:0016746); Molecular Function: hydrolase activity (GO:0016787)	K03820|apolipoprotein N-acyltransferase	['GE000055', 'apolipoprotein N-acyltransferase [Alphaproteobacteria bacterium WS11]', 'gi|1543101284|ref|WP_126006536.1|', '7.5e-301', '99.25', '100.00', '1041']	CN_hydrolase	Apolipoprotein N-acyltransferase	Apolipoprotein N-acyltransferase
GE000056	COG1396|Transcriptional regulator	[K]: Transcription	Molecular Function: sequence-specific DNA binding (GO:0043565)	--	['GE000056', 'helix-turn-helix domain-containing protein [Alphaproteobacteria bacterium WS11]', 'gi|1543101286|ref|WP_126006538.1|', '7.9e-69', '100.00', '100.00', '268']	HTH_3;HTH_19;HTH_31	Uncharacterized HTH-type transcriptional regulator Smed_0045	XRE family transcriptional regulator
GE000057	COG0192|Catalyzes the formation of S-adenosylmethionine from methionine and ATP	[H]: Coenzyme transport and metabolism	Molecular Function: methionine adenosyltransferase activity (GO:0004478); Molecular Function: ATP binding (GO:0005524); Cellular Component: cytoplasm (GO:0005737); Biological Process: S-adenosylmethionine biosynthetic process (GO:0006556); Molecular Function: metal ion binding (GO:0046872)	K00789|S-adenosylmethionine synthetase	['GE000057', 'methionine adenosyltransferase [Alphaproteobacteria bacterium WS11]', 'gi|1543101289|ref|WP_126006541.1|', '5.6e-235', '99.04', '100.00', '822']	S-AdoMet_synt_C;S-AdoMet_synt_M;S-AdoMet_synt_N	S-adenosylmethionine synthase	Methionine adenosyltransferase
GE000058	COG0220|Catalyzes the formation of N(7)-methylguanine at position 46 (m7G46) in tRNA (By similarity)	[R]: General function prediction only	Biological Process: tRNA modification (GO:0006400); Molecular Function: tRNA (guanine-N7-)-methyltransferase activity (GO:0008176); Biological Process: RNA (guanine-N7)-methylation (GO:0036265)	K03439|tRNA (guanine-N7-)-methyltransferase	['GE000058', 'tRNA (guanosine(46)-N7)-methyltransferase TrmB [Alphaproteobacteria bacterium WS11]', 'gi|1543101291|ref|WP_126006543.1|', '1.3e-115', '96.53', '99.51', '424']	Methyltransf_4	tRNA (guanine-N(7)-)-methyltransferase	tRNA (guanine-N(7)-)-methyltransferase
GE000059	COG0837|glucokinase (EC 2.7.1.2)	[G]: Carbohydrate transport and metabolism	Molecular Function: glucokinase activity (GO:0004340); Molecular Function: ATP binding (GO:0005524); Cellular Component: cytoplasm (GO:0005737); Biological Process: glycolytic process (GO:0006096); Biological Process: glucose 6-phosphate metabolic process (GO:0051156)	K00845|glucokinase	['GE000059', 'glucokinase [Alphaproteobacteria bacterium WS11]', 'gi|1543101294|ref|WP_126006546.1|', '5.2e-194', '99.71', '100.00', '686']	Glucokinase	Glucokinase	Glucokinase
GE000060	COG1803|Methylglyoxal synthase	[G]: Carbohydrate transport and metabolism	Molecular Function: methylglyoxal synthase activity (GO:0008929); Biological Process: methylglyoxal biosynthetic process (GO:0019242)	K01734|methylglyoxal synthase	['GE000060', 'methylglyoxal synthase [Alphaproteobacteria bacterium WS11]', 'gi|1543107375|ref|WP_126012521.1|', '7.7e-48', '98.10', '100.00', '198']	MGS	Methylglyoxal synthase	Methylglyoxal synthase
GE000061	COG3770|Involved in the removal of murein from the sacculus. May also facilitate integration of nascent murein strands into the sacculus by cleaving the peptide bonds between neighboring strands in mature murein (By similarity)	[M]: Cell wall/membrane/envelope biogenesis	Molecular Function: hydrolase activity (GO:0016787)	K07261|penicillin-insensitive murein DD-endopeptidase	['GE000061', 'penicillin-insensitive murein endopeptidase [Alphaproteobacteria bacterium WS11]', 'gi|1543101296|ref|WP_126006548.1|', '2.2e-181', '97.89', '99.70', '644']	Peptidase_M74	Penicillin-insensitive murein endopeptidase	Penicillin-insensitive murein endopeptidase
GE000062	NOG36192|--	[S]: Function unknown	--	--	['GE000062', 'hypothetical protein [Alphaproteobacteria bacterium WS11]', 'gi|1543101300|ref|WP_126006551.1|', '0.0e+00', '96.52', '100.00', '1116']	--	--	Uncharacterized protein
GE000063	COG0463|Glycosyl transferase, family 2	[M]: Cell wall/membrane/envelope biogenesis	Cellular Component: integral component of membrane (GO:0016021); Molecular Function: transferase activity (GO:0016740)	--	['GE000063', 'glycosyltransferase [Alphaproteobacteria bacterium WS11]', 'gi|1543101302|ref|WP_126006553.1|', '8.5e-178', '98.78', '100.00', '632']	Glycos_transf_2;Glyco_tranf_2_3	Uncharacterized protein SF2094/S2216	Glycosyltransferase
GE000064	NOG193367|GtrA-like protein	[S]: Function unknown	Cellular Component: membrane (GO:0016020)	--	['GE000064', 'GtrA family protein [Alphaproteobacteria bacterium WS11]', 'gi|1543101305|ref|WP_126006556.1|', '2.5e-53', '95.97', '100.00', '217']	GtrA	--	GtrA family protein
GE000065	NOG03180|oxidoreductase	[R]: General function prediction only	--	--	['GE000065', 'Gfo/Idh/MocA family oxidoreductase [Alphaproteobacteria bacterium WS11]', 'gi|1543101307|ref|WP_126006558.1|', '1.4e-181', '98.78', '90.36', '644']	GFO_IDH_MocA	dTDP-3,4-didehydro-2,6-dideoxy-alpha-D-glucose 3-reductase	Gfo/Idh/MocA family oxidoreductase
GE000066	COG3773|Cell wall hydrolase	[M]: Cell wall/membrane/envelope biogenesis	--	--	['GE000066', 'hypothetical protein [Alphaproteobacteria bacterium WS11]', 'gi|1543101309|ref|WP_126006560.1|', '3.4e-111', '95.26', '100.00', '410']	Hydrolase_2	--	Hydrolase_2 domain-containing protein
GE000067	COG1488|Nicotinate phosphoribosyltransferase	[H]: Coenzyme transport and metabolism	Molecular Function: nicotinate-nucleotide diphosphorylase (carboxylating) activity (GO:0004514); Biological Process: NAD biosynthetic process (GO:0009435); Molecular Function: ligase activity (GO:0016874)	K03462|nicotinamide phosphoribosyltransferase	['GE000067', 'nicotinate phosphoribosyltransferase [Alphaproteobacteria bacterium WS11]', 'gi|1543101312|ref|WP_126006563.1|', '1.1e-268', '99.78', '100.00', '934']	NAPRTase;DUF5598	--	Nicotinate phosphoribosyltransferase
GE000068	COG0177|endonuclease III	[L]: Replication, recombination and repair	Molecular Function: DNA binding (GO:0003677); Molecular Function: DNA-(apurinic or apyrimidinic site) endonuclease activity (GO:0003906); Biological Process: base-excision repair (GO:0006284); Molecular Function: hydrolase activity, acting on glycosyl bonds (GO:0016798); Molecular Function: metal ion binding (GO:0046872); Molecular Function: 4 iron, 4 sulfur cluster binding (GO:0051539); Biologic…	K10773|endonuclease III	['GE000068', 'endonuclease III [Alphaproteobacteria bacterium WS11]', 'gi|1543101314|ref|WP_126006565.1|', '6.3e-124', '98.21', '100.00', '452']	HhH-GPD;HHH	Endonuclease III	Endonuclease III
GE000069	COG0350|Involved in the cellular defense against the biological effects of O6-methylguanine (O6-MeG) in DNA. Repairs alkylated guanine in DNA by stoichiometrically transferring the alkyl group at the O-6 position to a cysteine residue in the enzyme. This is a suicide reaction the enzyme is irreversibly inactivated (By similarity)	[L]: Replication, recombination and repair	Molecular Function: DNA-binding transcription factor activity (GO:0003700); Molecular Function: methylated-DNA-[protein]-cysteine S-methyltransferase activity (GO:0003908); Biological Process: DNA repair (GO:0006281); Biological Process: regulation of transcription, DNA-templated (GO:0006355); Biological Process: methylation (GO:0032259); Molecular Function: sequence-specific DNA binding (GO:0043…	K10778|AraC family transcriptional regulator, regulatory protein of adaptative response / methylated-DNA-[protein]-cysteine methyltransferase	['GE000069', 'methylated-DNA--[protein]-cysteine S-methyltransferase [Alphaproteobacteria bacterium WS11]', 'gi|1543101317|ref|WP_126006568.1|', '5.6e-165', '98.63', '100.00', '589']	DNA_binding_1;HTH_18;HTH_AraC	Methylated-DNA--protein-cysteine methyltransferase	Methylated-DNA--[protein]-cysteine S-methyltransferase
GE000070	COG0280|phosphate acetyltransferase	[C]: Energy production and conversion	Molecular Function: malate dehydrogenase (decarboxylating) (NAD+) activity (GO:0004471); Molecular Function: malate dehydrogenase (decarboxylating) (NADP+) activity (GO:0004473); Cellular Component: cytosol (GO:0005829); Biological Process: malate metabolic process (GO:0006108); Molecular Function: oxaloacetate decarboxylase activity (GO:0008948); Molecular Function: transferase activity, transfe…	K00029|malate dehydrogenase (oxaloacetate-decarboxylating)(NADP+)	['GE000070', 'NADP-dependent malic enzyme [Alphaproteobacteria bacterium WS11]', 'gi|1543107378|ref|WP_126012524.1|', '0.0e+00', '99.74', '99.74', '1468']	PTA_PTB;malic;Malic_M	NADP-dependent malic enzyme	NADP-dependent malic enzyme
GE000071	COG0249|that it carries out the mismatch recognition step. This protein has a weak ATPase activity (By similarity)	[L]: Replication, recombination and repair	--	K03555|DNA mismatch repair protein MutS	['GE000071', 'DNA mismatch repair protein MutS [Alphaproteobacteria bacterium WS11]', 'gi|1543107381|ref|WP_126012527.1|', '0.0e+00', '98.36', '100.00', '1724']	MutS_V;MutS_I;MutS_III;MutS_II;MutS_IV	DNA mismatch repair protein MutS	DNA mismatch repair protein MutS
GE000072	COG0576|Participates actively in the response to hyperosmotic and heat shock by preventing the aggregation of stress-denatured proteins, in association with DnaK and GrpE. It is the nucleotide exchange factor for DnaK and may function as a thermosensor. Unfolded proteins bind initially to DnaJ	[O]: Posttranslational modification, protein turnover, chaperones	Molecular Function: adenyl-nucleotide exchange factor activity (GO:0000774); Cellular Component: cytoplasm (GO:0005737); Biological Process: protein folding (GO:0006457); Molecular Function: protein homodimerization activity (GO:0042803); Biological Process: regulation of catalytic activity (GO:0050790); Molecular Function: chaperone binding (GO:0051087)	K03687|molecular chaperone GrpE	['GE000072', 'nucleotide exchange factor GrpE [Alphaproteobacteria bacterium WS11]', 'gi|1543101320|ref|WP_126006570.1|', '1.4e-121', '99.14', '100.00', '444']	GrpE	Protein GrpE	Protein GrpE
GE000073	COG2860|Membrane	[S]: Function unknown	Cellular Component: integral component of membrane (GO:0016021)	--	['GE000073', 'trimeric intracellular cation channel family protein [Alphaproteobacteria bacterium WS11]', 'gi|1543101322|ref|WP_126006572.1|', '1.9e-106', '98.57', '100.00', '394']	UPF0126	UPF0126 membrane protein	Trimeric intracellular cation channel family protein
GE000074	COG0524|pfkb domain protein	[G]: Carbohydrate transport and metabolism	Molecular Function: kinase activity (GO:0016301); Biological Process: phosphorylation (GO:0016310); Molecular Function: phosphotransferase activity, alcohol group as acceptor (GO:0016773)	--	['GE000074', 'adenosine kinase [Alphaproteobacteria bacterium WS11]', 'gi|1543101324|ref|WP_126006574.1|', '5.7e-182', '99.70', '100.00', '646']	PfkB	Uncharacterized sugar kinase YdjH	Adenosine kinase
GE000075	COG0101|Formation of pseudouridine at positions 38, 39 and 40 in the anticodon stem and loop of transfer RNAs (By similarity)	[J]: Translation, ribosomal structure and biogenesis	Molecular Function: RNA binding (GO:0003723); Molecular Function: pseudouridine synthase activity (GO:0009982); Biological Process: tRNA pseudouridine synthesis (GO:0031119)	K06173|tRNA pseudouridine38-40 synthase	['GE000075', 'tRNA pseudouridine(38-40) synthase TruA [Alphaproteobacteria bacterium WS11]', 'gi|1543101326|ref|WP_126006576.1|', '3.1e-132', '95.95', '100.00', '480']	PseudoU_synth_1	tRNA pseudouridine synthase A	tRNA pseudouridine synthase A
GE000076	COG0223|Modifies the free amino group of the aminoacyl moiety of methionyl-tRNA(fMet). The formyl group appears to play a dual role in the initiator identity of N-formylmethionyl-tRNA by (I) promoting its recognition by IF2 and (II) impairing its binding to EFTu-GTP (By similarity)	[J]: Translation, ribosomal structure and biogenesis	Molecular Function: methionyl-tRNA formyltransferase activity (GO:0004479); Biological Process: translational initiation (GO:0006413); Biological Process: conversion of methionyl-tRNA to N-formyl-methionyl-tRNA (GO:0071951)	K00604|methionyl-tRNA formyltransferase	['GE000076', 'methionyl-tRNA formyltransferase [Alphaproteobacteria bacterium WS11]', 'gi|1543101329|ref|WP_126006579.1|', '4.4e-168', '95.82', '100.00', '599']	Formyl_trans_N;Formyl_trans_C	Methionyl-tRNA formyltransferase	Methionyl-tRNA formyltransferase
GE000077	COG0242|Removes the formyl group from the N-terminal Met of newly synthesized proteins. Requires at least a dipeptide for an efficient rate of reaction. N-terminal L-methionine is a prerequisite for activity but the enzyme has broad specificity at other positions (By similarity)	[J]: Translation, ribosomal structure and biogenesis	Molecular Function: iron ion binding (GO:0005506); Biological Process: translation (GO:0006412); Molecular Function: peptide deformylase activity (GO:0042586)	K01462|peptide deformylase	['GE000077', 'peptide deformylase [Alphaproteobacteria bacterium WS11]', 'gi|1543101331|ref|WP_126006581.1|', '5.5e-91', '99.43', '100.00', '342']	Pep_deformylase	Peptide deformylase	Peptide deformylase
GE000078	COG1322|Dna recombination protein	[S]: Function unknown	Cellular Component: integral component of membrane (GO:0016021)	K09760|DNA recombination protein RmuC	['GE000078', 'DNA recombination protein RmuC [Alphaproteobacteria bacterium WS11]', 'gi|1543101333|ref|WP_126006583.1|', '6.3e-207', '99.50', '100.00', '729']	RmuC	--	DNA recombination protein RmuC
GE000079	COG0524|pfkb domain protein	[G]: Carbohydrate transport and metabolism	Biological Process: carbohydrate metabolic process (GO:0005975); Molecular Function: kinase activity (GO:0016301); Biological Process: phosphorylation (GO:0016310)	K00852|ribokinase	['GE000079', 'ribokinase [Alphaproteobacteria bacterium WS11]', 'gi|1543101336|ref|WP_126006585.1|', '3.6e-154', '100.00', '100.00', '553']	PfkB;Phos_pyr_kin	Ribokinase	Ribokinase
GE000080	COG0189|Responsible for the addition of glutamate residues to the C-terminus of ribosomal protein S6 (By similarity)	--	Molecular Function: ATP binding (GO:0005524); Molecular Function: transferase activity (GO:0016740); Molecular Function: ligase activity (GO:0016874); Molecular Function: metal ion binding (GO:0046872)	--	['GE000080', 'RimK family alpha-L-glutamate ligase [Alphaproteobacteria bacterium WS11]', 'gi|1543101339|ref|WP_126006588.1|', '1.7e-283', '99.38', '100.00', '983']	RLAN;RimK;R2K_3	--	RimK family alpha-L-glutamate ligase
GE000081	COG0456|-acetyltransferase	[R]: General function prediction only	Molecular Function: transferase activity (GO:0016740)	--	['GE000081', 'GNAT family N-acetyltransferase [Alphaproteobacteria bacterium WS11]', 'gi|1543101341|ref|WP_126006590.1|', '6.6e-203', '97.02', '100.00', '715']	DUF3335;Acetyltransf_1;Acetyltransf_10;Acetyltransf_7;FR47;Peptidase_C70	Mycothiol acetyltransferase	GNAT family N-acetyltransferase
GE000082	COG1420|Negative regulator of class I heat shock genes (grpE- dnaK-dnaJ and groELS operons). Prevents heat-shock induction of these operons (By similarity)	[K]: Transcription	Molecular Function: DNA binding (GO:0003677); Biological Process: negative regulation of transcription, DNA-templated (GO:0045892)	K03705|heat-inducible transcriptional repressor	['GE000082', 'heat-inducible transcriptional repressor HrcA [Alphaproteobacteria bacterium WS11]', 'gi|1543101344|ref|WP_126006593.1|', '4.1e-211', '99.75', '100.00', '743']	HrcA	Heat-inducible transcription repressor HrcA	Heat-inducible transcription repressor HrcA
GE000083	COG0689|Phosphorolytic exoribonuclease that removes nucleotide residues following the -CCA terminus of tRNA and adds nucleotides to the ends of RNA molecules by using nucleoside diphosphates as substrates (By similarity)	[J]: Translation, ribosomal structure and biogenesis	Molecular Function: tRNA binding (GO:0000049); Molecular Function: tRNA-specific ribonuclease activity (GO:0004549); Biological Process: tRNA processing (GO:0008033); Molecular Function: tRNA nucleotidyltransferase activity (GO:0009022); Biological Process: RNA phosphodiester bond hydrolysis (GO:0090501)	K00989|ribonuclease PH	['GE000083', 'ribonuclease PH [Alphaproteobacteria bacterium WS11]', 'gi|1543101346|ref|WP_126006595.1|', '1.7e-130', '99.58', '100.00', '474']	RNase_PH;RNase_PH_C	Ribonuclease PH	Ribonuclease PH
GE000084	NOG49580|Glyoxalase Bleomycin resistance protein (Dioxygenase	[R]: General function prediction only	--	--	['GE000084', 'glyoxalase/bleomycin resistance/extradiol dioxygenase family protein [Alphaproteobacteria bacterium WS11]', 'gi|1543101348|ref|WP_126006597.1|', '1.2e-75', '97.87', '100.00', '291']	Glyoxalase	--	Glyoxalase/bleomycin resistance/extradiol dioxygenase family protein
GE000085	COG0127|Pyrophosphatase that hydrolyzes non-canonical purine nucleotides such as XTP and ITP dITP to their respective monophosphate derivatives. Might exclude non-canonical purines from DNA precursor pool, thus preventing their incorporation into DNA and avoiding chromosomal lesions (By similarity)	[F]: Nucleotide transport and metabolism	Molecular Function: nucleotide binding (GO:0000166); Biological Process: purine nucleotide metabolic process (GO:0006163); Biological Process: nucleoside triphosphate catabolic process (GO:0009143); Molecular Function: nucleoside-triphosphatase activity (GO:0017111); Molecular Function: metal ion binding (GO:0046872); Molecular Function: nucleoside-triphosphate diphosphatase activity (GO:0047429)	K02428|XTP/dITP diphosphohydrolase	['GE000085', 'RdgB/HAM1 family non-canonical purine NTP pyrophosphatase [Alphaproteobacteria bacterium WS11]', 'gi|1543101352|ref|WP_126006600.1|', '4.1e-120', '99.54', '100.00', '439']	Ham1p_like	dITP/XTP pyrophosphatase	dITP/XTP pyrophosphatase
GE000086	COG0635|Coproporphyrinogen III oxidase	[H]: Coenzyme transport and metabolism	Molecular Function: coproporphyrinogen oxidase activity (GO:0004109); Cellular Component: cytoplasm (GO:0005737); Biological Process: porphyrin-containing compound biosynthetic process (GO:0006779); Molecular Function: iron-sulfur cluster binding (GO:0051536); Molecular Function: coproporphyrinogen dehydrogenase activity (GO:0051989); Biological Process: oxidation-reduction process (GO:0055114)	--	['GE000086', 'coproporphyrinogen III oxidase [Alphaproteobacteria bacterium WS11]', 'gi|1543101354|ref|WP_126006602.1|', '2.6e-229', '99.25', '100.00', '803']	Radical_SAM;HemN_C	Heme chaperone HemW	Heme chaperone HemW
GE000087	COG3265|carbohydrate kinase, thermoresistant glucokinase family	[G]: Carbohydrate transport and metabolism	Molecular Function: transferase activity (GO:0016740)	K00851|gluconokinase	['GE000087', 'gluconokinase [Alphaproteobacteria bacterium WS11]', 'gi|1543101357|ref|WP_126006605.1|', '1.8e-79', '92.31', '88.48', '304']	AAA_33;SKI	Thermoresistant gluconokinase	Gluconokinase
GE000088	COG1816|Catalyzes the hydrolytic deamination of adenine to hypoxanthine. Plays an important role in the purine salvage pathway and in nitrogen catabolism (By similarity)	[F]: Nucleotide transport and metabolism	Molecular Function: adenine deaminase activity (GO:0000034); Biological Process: adenine catabolic process (GO:0006146); Molecular Function: zinc ion binding (GO:0008270); Biological Process: nucleotide metabolic process (GO:0009117); Biological Process: hypoxanthine salvage (GO:0043103)	K01488|adenosine deaminase	['GE000088', 'adenosine deaminase [Alphaproteobacteria bacterium WS11]', 'gi|1543101359|ref|WP_126006607.1|', '4.6e-168', '94.72', '100.00', '599']	A_deaminase	Adenine deaminase	Adenine deaminase
GE000089	COG1015|Phosphotransfer between the C1 and C5 carbon atoms of pentose (By similarity)	[G]: Carbohydrate transport and metabolism	Molecular Function: magnesium ion binding (GO:0000287); Cellular Component: cytoplasm (GO:0005737); Biological Process: 5-phosphoribose 1-diphosphate biosynthetic process (GO:0006015); Molecular Function: phosphopentomutase activity (GO:0008973); Biological Process: deoxyribonucleotide catabolic process (GO:0009264); Molecular Function: manganese ion binding (GO:0030145); Biological Process: cell…	K01839|phosphopentomutase	['GE000089', 'phosphopentomutase [Alphaproteobacteria bacterium WS11]', 'gi|1543101361|ref|WP_126006609.1|', '8.2e-231', '97.04', '100.00', '808']	Metalloenzyme	Phosphopentomutase	Phosphopentomutase
GE000090	COG4961|TadE family	[U]: Intracellular trafficking, secretion, and vesicular transport	--	--	['GE000090', 'pilus assembly protein [Alphaproteobacteria bacterium WS11]', 'gi|1543101363|ref|WP_126006611.1|', '3.4e-102', '100.00', '100.00', '380']	TadE	--	Pilus assembly protein
GE000091	COG4961|TadE family	[U]: Intracellular trafficking, secretion, and vesicular transport	Cellular Component: membrane (GO:0016020)	--	['GE000091', 'pilus assembly protein [Alphaproteobacteria bacterium WS11]', 'gi|1543101365|ref|WP_126006613.1|', '7.4e-108', '98.50', '100.00', '399']	TadE	--	Pilus assembly protein
GE000092	NOG84815|--	[S]: Function unknown	--	--	['GE000092', 'hypothetical protein [Alphaproteobacteria bacterium WS11]', 'gi|1543107384|ref|WP_126012530.1|', '2.0e-64', '100.00', '100.00', '254']	T2SS-T3SS_pil_N	--	T2SS-T3SS_pil_N domain-containing protein
GE000093	--	--	Cellular Component: integral component of membrane (GO:0016021)	K02651|pilus assembly protein Flp/PilA	['GE000093', 'Flp family type IVb pilin [Alphaproteobacteria bacterium WS11]', 'gi|1543101368|ref|WP_126006615.1|', '3.0e-19', '100.00', '100.00', '102']	Flp_Fap	--	Flp family type IVb pilin
GE000094	COG4960|Peptidase A24A, prepilin type IV	--	--	K02278|prepilin peptidase CpaA	['GE000094', 'peptidase [Alphaproteobacteria bacterium WS11]', 'gi|1543101370|ref|WP_126006617.1|', '2.2e-84', '100.00', '100.00', '320']	Peptidase_A24	--	Peptidase
GE000095	COG3745|Flp pilus assembly protein CpaB	[U]: Intracellular trafficking, secretion, and vesicular transport	--	K02279|pilus assembly protein CpaB	['GE000095', 'Flp pilus assembly protein CpaB [Alphaproteobacteria bacterium WS11]', 'gi|1543101372|ref|WP_126006619.1|', '1.6e-134', '99.62', '100.00', '488']	RcpC;SAF	--	Flp pilus assembly protein CpaB
GE000096	COG4964|Type II and III secretion system protein	[U]: Intracellular trafficking, secretion, and vesicular transport	Biological Process: protein secretion (GO:0009306)	K02280|pilus assembly protein CpaC	['GE000096', 'BON domain-containing protein [Alphaproteobacteria bacterium WS11]', 'gi|1543107388|ref|WP_126012534.1|', '5.9e-274', '98.61', '97.10', '952']	Secretin;T2SS-T3SS_pil_N;BON	Uncharacterized protein y4xJ	Type II and III secretion system protein family protein
GE000097	COG5461|Pilus Caulobacter type biogenesis lipoprotein CpaD	[N]: Cell motility	--	K02281|pilus assembly protein CpaD	['GE000097', 'pilus assembly protein CpaD [Alphaproteobacteria bacterium WS11]', 'gi|1543101374|ref|WP_126006621.1|', '6.5e-121', '99.56', '100.00', '442']	Pilus_CpaD	--	Pilus assembly protein CpaD
GE000098	COG4963|Pilus assembly protein	[U]: Intracellular trafficking, secretion, and vesicular transport	--	K02282|pilus assembly protein CpaE	['GE000098', 'CtpF protein [Alphaproteobacteria bacterium WS11]', 'gi|1543101376|ref|WP_126006623.1|', '2.5e-238', '100.00', '100.00', '833']	--	--	CtpF protein
GE000099	COG4962|type ii secretion system protein E	[U]: Intracellular trafficking, secretion, and vesicular transport	Molecular Function: ATP binding (GO:0005524); Biological Process: transport (GO:0006810); Molecular Function: kinase activity (GO:0016301); Biological Process: phosphorylation (GO:0016310)	K02283|pilus assembly protein CpaF	['GE000099', 'CpaF family protein [Alphaproteobacteria bacterium WS11]', 'gi|1543101378|ref|WP_126006625.1|', '3.6e-268', '99.01', '100.00', '932']	T2SSE	Putative conjugal transfer protein MT3759	CpaF family protein
GE000100	COG4965|Type ii secretion system	[U]: Intracellular trafficking, secretion, and vesicular transport	Cellular Component: membrane (GO:0016020)	K12510|tight adherence protein B	['GE000100', 'type II secretion system F family protein [Alphaproteobacteria bacterium WS11]', 'gi|1543101380|ref|WP_126006627.1|', '1.7e-160', '99.70', '100.00', '574']	T2SSF	--	Pilus assembly protein
GE000101	COG2064|type ii secretion system	[U]: Intracellular trafficking, secretion, and vesicular transport	Cellular Component: integral component of membrane (GO:0016021)	K12511|tight adherence protein C	['GE000101', 'type II secretion system F family protein [Alphaproteobacteria bacterium WS11]', 'gi|1543101382|ref|WP_126006629.1|', '1.6e-160', '98.47', '100.00', '574']	T2SSF	--	Type II secretion system F family protein
GE000102	COG3526|selenoprotein	[O]: Posttranslational modification, protein turnover, chaperones	--	K07401|selenoprotein W-related protein	['GE000102', 'SelT/SelW/SelH family protein [Alphaproteobacteria bacterium WS11]', 'gi|1543101385|ref|WP_126006631.1|', '2.9e-41', '96.94', '100.00', '176']	Rdx	--	SelT/SelW/SelH family protein
GE000103	COG2942|n-acylglucosamine 2-epimerase	[G]: Carbohydrate transport and metabolism	Molecular Function: catalytic activity (GO:0003824)	--	['GE000103', 'AGE family epimerase/isomerase [Alphaproteobacteria bacterium WS11]', 'gi|1543101387|ref|WP_126006633.1|', '1.5e-221', '95.43', '100.00', '777']	GlcNAc_2-epim	Mannose-6-phosphate isomerase	AGE family epimerase/isomerase
GE000104	COG4702|UPF0303 protein	[S]: Function unknown	--	--	['GE000104', 'heme-degrading domain-containing protein [Alphaproteobacteria bacterium WS11]', 'gi|1543101389|ref|WP_126006635.1|', '1.0e-83', '100.00', '100.00', '318']	Haem_degrading	UPF0303 protein Bphyt_1734	UPF0303 protein D5400_00515
GE000105	NOG18455|ROK family	[G]: Carbohydrate transport and metabolism	Molecular Function: fructokinase activity (GO:0008865); Biological Process: carbohydrate phosphorylation (GO:0046835)	K00847|fructokinase	['GE000105', 'ROK family protein [Alphaproteobacteria bacterium WS11]', 'gi|1543101391|ref|WP_126006637.1|', '2.5e-176', '100.00', '100.00', '627']	ROK	Fructokinase	ROK family protein
GE000106	NOG00097|(ABC) transporter	[E]: Amino acid transport and metabolism	Molecular Function: ATP binding (GO:0005524); Biological Process: carbohydrate transport (GO:0008643); Molecular Function: glycerol-3-phosphate-transporting ATPase activity (GO:0015430); Biological Process: glycerol-3-phosphate transmembrane transport (GO:0015794); Cellular Component: ATP-binding cassette (ABC) transporter complex (GO:0043190); Biological Process: transmembrane transport (GO:0055…	K10112|multiple sugar transport system ATP-binding protein	['GE000106', 'sn-glycerol-3-phosphate ABC transporter ATP-binding protein UgpC [Alphaproteobacteria bacterium WS11]', 'gi|1543101393|ref|WP_126006639.1|', '9.6e-202', '99.46', '100.00', '711']	ABC_tran;OB_MalK;AAA_21;TOBE_2	sn-glycerol-3-phosphate import ATP-binding protein UgpC	ABC transporter ATP-binding protein
GE000107	COG0395|Binding-protein-dependent transport systems inner membrane component	[G]: Carbohydrate transport and metabolism	Cellular Component: plasma membrane (GO:0005886); Biological Process: carbohydrate transport (GO:0008643); Cellular Component: integral component of membrane (GO:0016021)	K17317|glucose/mannose transport system permease protein	['GE000107', 'ABC transporter permease subunit [Alphaproteobacteria bacterium WS11]', 'gi|1543101395|ref|WP_126006641.1|', '2.3e-158', '99.66', '100.00', '567']	BPD_transp_1	L-arabinose transport system permease protein AraQ	Carbohydrate ABC transporter permease
GE000108	NOG05523|Binding-protein-dependent transport systems inner membrane component	[G]: Carbohydrate transport and metabolism	Cellular Component: plasma membrane (GO:0005886); Biological Process: carbohydrate transport (GO:0008643); Cellular Component: integral component of membrane (GO:0016021)	K17316|glucose/mannose transport system permease protein	['GE000108', 'ABC transporter permease subunit [Alphaproteobacteria bacterium WS11]', 'gi|1543101398|ref|WP_126006643.1|', '3.7e-167', '100.00', '100.00', '596']	BPD_transp_1	Putative ABC transporter permease protein AmyD	Sugar ABC transporter permease
GE000109	NOG02605|extracellular solute-binding protein, family 1	[G]: Carbohydrate transport and metabolism	Molecular Function: transporter activity (GO:0005215); Biological Process: transport (GO:0006810)	K17315|glucose/mannose transport system substrate-binding protein	['GE000109', 'extracellular solute-binding protein [Alphaproteobacteria bacterium WS11]', 'gi|1543101400|ref|WP_126006645.1|', '9.3e-238', '99.05', '100.00', '831']	SBP_bac_1	Probable sugar-binding periplasmic protein	Carbohydrate ABC transporter substrate-binding protein
GE000110	COG1609|Transcriptional regulator	[K]: Transcription	Molecular Function: DNA binding (GO:0003677); Molecular Function: DNA-binding transcription factor activity (GO:0003700); Biological Process: regulation of transcription, DNA-templated (GO:0006355)	K02529|LacI family transcriptional regulator	['GE000110', 'LacI family DNA-binding transcriptional regulator [Alphaproteobacteria bacterium WS11]', 'gi|1543101403|ref|WP_126006648.1|', '3.7e-195', '99.71', '100.00', '689']	Peripla_BP_3;LacI	HTH-type transcriptional regulator AglR	LacI family DNA-binding transcriptional regulator
GE000111	COG2911|exported protein	[S]: Function unknown	--	K09800|translocation and assembly module TamB	['GE000111', 'translocation/assembly module TamB [Alphaproteobacteria bacterium WS11]', 'gi|1543101405|ref|WP_126006650.1|', '0.0e+00', '96.70', '100.00', '2610']	TamB	--	Translocation/assembly module TamB
GE000112	COG0729|Surface Antigen	[M]: Cell wall/membrane/envelope biogenesis	--	K07278|translocation and assembly module TamA	['GE000112', 'outer membrane protein assembly factor [Alphaproteobacteria bacterium WS11]', 'gi|1543107391|ref|WP_126012537.1|', '0.0e+00', '98.39', '97.33', '1206']	Bac_surface_Ag;POTRA	Translocation and assembly module subunit TamA	Outer membrane protein assembly factor
GE000113	COG1305|transglutaminase domain-containing protein	[E]: Amino acid transport and metabolism	--	--	['GE000113', 'transglutaminase family protein [Alphaproteobacteria bacterium WS11]', 'gi|1543101407|ref|WP_126006652.1|', '1.0e-185', '99.35', '100.00', '658']	Transglut_core	--	Transglutaminase family protein
GE000114	COG0589|Universal stress protein	[T]: Signal transduction mechanisms	--	--	['GE000114', 'universal stress protein [Alphaproteobacteria bacterium WS11]', 'gi|1543101409|ref|WP_126006654.1|', '5.5e-154', '100.00', '100.00', '552']	Usp	--	Universal stress protein
GE000115	COG5467|Domain of unknown function (DUF1476)	[S]: Function unknown	--	--	['GE000115', 'DUF1476 family protein [Alphaproteobacteria bacterium WS11]', 'gi|1543101412|ref|WP_126006656.1|', '3.8e-59', '100.00', '100.00', '236']	DUF1476	--	DUF1476 domain-containing protein
GE000116	--	--	--	--	['GE000116', 'hypothetical protein [Alphaproteobacteria bacterium WS11]', 'gi|1543101414|ref|WP_126006658.1|', '3.8e-30', '100.00', '100.00', '139']	--	--	Uncharacterized protein
GE000117	COG0187|DNA gyrase negatively supercoils closed circular double- stranded DNA in an ATP-dependent manner and also catalyzes the interconversion of other topological isomers of double-stranded DNA rings, including catenanes and knotted rings (By similarity)	[L]: Replication, recombination and repair	Molecular Function: magnesium ion binding (GO:0000287); Molecular Function: DNA binding (GO:0003677); Molecular Function: DNA topoisomerase type II (ATP-hydrolyzing) activity (GO:0003918); Molecular Function: ATP binding (GO:0005524); Cellular Component: chromosome (GO:0005694); Cellular Component: cytoplasm (GO:0005737); Biological Process: DNA-dependent DNA replication (GO:0006261); Biological …	K02470|DNA gyrase subunit B	['GE000117', 'DNA topoisomerase (ATP-hydrolyzing) subunit B [Alphaproteobacteria bacterium WS11]', 'gi|1543101416|ref|WP_126006660.1|', '0.0e+00', '99.51', '100.00', '1596']	DNA_gyraseB;DNA_gyraseB_C;HATPase_c;Toprim;GyrB_insert	DNA gyrase subunit B	DNA gyrase subunit B
GE000118	COG2771|Transcriptional regulator	[K]: Transcription	--	--	['GE000118', 'LuxR family transcriptional regulator [Alphaproteobacteria bacterium WS11]', 'gi|1537792225|ref|AZN69962.1|', '1.6e-133', '100.00', '100.00', '484']	Autoind_bind;GerE	Transcriptional activator protein LuxR	LuxR family transcriptional regulator
GE000119	COG0145|5-oxoprolinase	--	--	--	['GE000119', 'hydantoinase/oxoprolinase family protein [Alphaproteobacteria bacterium WS11]', 'gi|1543101420|ref|WP_126006664.1|', '0.0e+00', '97.62', '97.67', '1216']	Hydant_A_N;Hydantoinase_A;MutL	Putative D-/L-hydantoinase subunit A	Hydantoinase/oxoprolinase family protein
GE000120	COG2225|malate synthase	[C]: Energy production and conversion	Molecular Function: malate synthase activity (GO:0004474); Cellular Component: cytoplasm (GO:0005737); Biological Process: glyoxylate cycle (GO:0006097); Biological Process: tricarboxylic acid cycle (GO:0006099); Molecular Function: metal ion binding (GO:0046872)	K01638|malate synthase	['GE000120', 'malate synthase G [Alphaproteobacteria bacterium WS11]', 'gi|1543101422|ref|WP_126006666.1|', '0.0e+00', '96.56', '100.00', '1418']	Malate_synthase	Malate synthase G	Malate synthase G
GE000121	--	--	--	--	['GE000121', 'hypothetical protein [Alphaproteobacteria bacterium WS11]', 'gi|1543101424|ref|WP_126006668.1|', '3.8e-137', '92.18', '100.00', '496']	--	--	Uncharacterized protein
GE000122	NOG24650|ErfK ybiS ycfS ynhG family protein	[S]: Function unknown	--	--	['GE000122', 'L,D-transpeptidase [Alphaproteobacteria bacterium WS11]', 'gi|1543101427|ref|WP_126006670.1|', '2.8e-121', '98.60', '100.00', '443']	YkuD	Probable L,D-transpeptidase YbiS	L,D-transpeptidase
GE000123	COG5321|Protein of unknown function (DUF1052)	[S]: Function unknown	--	--	['GE000123', 'DNA repair protein MmcB-related protein [Alphaproteobacteria bacterium WS11]', 'gi|1543101429|ref|WP_126006672.1|', '4.1e-88', '98.18', '100.00', '333']	MmcB-like	--	DNA repair protein MmcB-related protein
GE000124	COG4567|response regulator	[T]: Signal transduction mechanisms	Biological Process: phosphorelay signal transduction system (GO:0000160); Cellular Component: intracellular (GO:0005622); Molecular Function: sequence-specific DNA binding (GO:0043565)	K15012|two-component system, response regulator RegA	['GE000124', 'ActR/PrrA/RegA family redox response regulator transcription factor [Alphaproteobacteria bacterium WS11]', 'gi|1543101431|ref|WP_126006674.1|', '4.6e-96', '100.00', '100.00', '359']	Response_reg;HTH_8	Acid tolerance regulatory protein ActR	DNA-binding response regulator
GE000125	NOG00815|Histidine kinase	[T]: Signal transduction mechanisms	Molecular Function: nucleotide binding (GO:0000166); Molecular Function: protein histidine kinase activity (GO:0004673); Biological Process: protein phosphorylation (GO:0006468); Biological Process: signal transduction (GO:0007165); Cellular Component: membrane (GO:0016020)	K15011|two-component system, sensor histidine kinase RegB	['GE000125', 'ActS/PrrB/RegB family redox-sensitive histidine kinase [Alphaproteobacteria bacterium WS11]', 'gi|1543101433|ref|WP_126006676.1|', '5.0e-245', '99.56', '100.00', '855']	HATPase_c;HisKA	Sensor histidine kinase RegB	Sensor histidine kinase
GE000126	COG1643|helicase	[L]: Replication, recombination and repair	Molecular Function: nucleotide binding (GO:0000166); Molecular Function: hydrolase activity (GO:0016787)	K03579|ATP-dependent helicase HrpB	['GE000126', 'ATP-dependent helicase HrpB [Alphaproteobacteria bacterium WS11]', 'gi|1543101436|ref|WP_126006679.1|', '0.0e+00', '98.78', '100.00', '1565']	HrpB_C;Helicase_C;DEAD;HA2	ATP-dependent RNA helicase HrpB	ATP-dependent helicase HrpB
GE000127	COG4136|ABC transporter, ATP-binding protein	[R]: General function prediction only	Molecular Function: ATP binding (GO:0005524); Molecular Function: ferric-transporting ATPase activity (GO:0015408); Biological Process: ferric iron transport (GO:0015682)	K05779|putative thiamine transport system ATP-binding protein	['GE000127', 'ATP-binding cassette domain-containing protein [Alphaproteobacteria bacterium WS11]', 'gi|1543101438|ref|WP_126006681.1|', '1.8e-112', '98.17', '100.00', '414']	ABC_tran	Spermidine/putrescine import ATP-binding protein PotA	ATP-binding cassette domain-containing protein
GE000128	COG4135|ABC transporter (permease)	[R]: General function prediction only	Cellular Component: plasma membrane (GO:0005886); Biological Process: transport (GO:0006810); Cellular Component: integral component of membrane (GO:0016021)	K05778|putative thiamine transport system permease protein	['GE000128', 'ABC transporter permease subunit [Alphaproteobacteria bacterium WS11]', 'gi|1543101441|ref|WP_126006683.1|', '2.9e-287', '96.78', '100.00', '996']	BPD_transp_1	--	ABC transporter permease subunit
GE000129	COG4134|solute-binding protein	[R]: General function prediction only	--	K05777|putative thiamine transport system substrate-binding protein	['GE000129', 'ABC transporter substrate-binding protein [Alphaproteobacteria bacterium WS11]', 'gi|1543101443|ref|WP_126006685.1|', '6.7e-233', '98.53', '100.00', '815']	SBP_bac_8;SBP_bac_1	--	ABC transporter substrate-binding protein
GE000130	COG0218|Necessary for normal cell division and for the maintenance of normal septation (By similarity)	[R]: General function prediction only	Molecular Function: magnesium ion binding (GO:0000287); Molecular Function: GTPase activity (GO:0003924); Molecular Function: GTP binding (GO:0005525); Biological Process: cell cycle (GO:0007049); Biological Process: cell division (GO:0051301)	K03978|GTP-binding protein	['GE000130', 'YihA family ribosome biogenesis GTP-binding protein [Alphaproteobacteria bacterium WS11]', 'gi|1543101445|ref|WP_126006687.1|', '8.0e-116', '98.62', '100.00', '425']	MMR_HSR1;GTP_EFTU;FeoB_N	Probable GTP-binding protein EngB	Probable GTP-binding protein EngB
GE000131	COG0706|Required for the insertion and or proper folding and or complex formation of integral membrane proteins into the membrane. Involved in integration of membrane proteins that insert both dependently and independently of the Sec translocase complex, as well as at least some lipoproteins	[U]: Intracellular trafficking, secretion, and vesicular transport	Cellular Component: plasma membrane (GO:0005886); Biological Process: protein transport (GO:0015031); Cellular Component: integral component of membrane (GO:0016021); Biological Process: protein insertion into membrane (GO:0051205)	K03217|YidC/Oxa1 family membrane protein insertase	['GE000131', 'membrane protein insertase YidC [Alphaproteobacteria bacterium WS11]', 'gi|1543101447|ref|WP_126006689.1|', '0.0e+00', '99.67', '100.00', '1194']	YidC_periplas;60KD_IMP	Membrane protein insertase YidC	Membrane protein insertase YidC
GE000132	COG0594|RNaseP catalyzes the removal of the 5'-leader sequence from pre-tRNA to produce the mature 5'-terminus. It can also cleave other RNA substrates such as 4.5S RNA. The protein component plays an auxiliary but essential role in vivo by binding to the 5'-leader sequence and broadening the substrate specificity of the ribozyme (By similarity)	[J]: Translation, ribosomal structure and biogenesis	Molecular Function: nuclease activity (GO:0004518); Biological Process: RNA metabolic process (GO:0016070); Biological Process: nucleic acid phosphodiester bond hydrolysis (GO:0090305)	K03536|ribonuclease P protein component	['GE000132', 'ribonuclease P protein component [Alphaproteobacteria bacterium WS11]', 'gi|1543101449|ref|WP_126006691.1|', '8.4e-65', '100.00', '100.00', '255']	Ribonuclease_P	Ribonuclease P protein component	Ribonuclease P protein component
GE000133	COG0398|Snare associated golgi protein	[S]: Function unknown	Cellular Component: membrane (GO:0016020)	--	['GE000133', 'TVP38/TMEM64 family protein [Alphaproteobacteria bacterium WS11]', 'gi|1543107394|ref|WP_126012540.1|', '8.0e-117', '99.58', '100.00', '429']	SNARE_assoc	--	TVP38/TMEM64 family protein
GE000134	COG1249|dihydrolipoyl dehydrogenase	[C]: Energy production and conversion	Cellular Component: cell (GO:0005623); Molecular Function: oxidoreductase activity, acting on a sulfur group of donors, NAD(P) as acceptor (GO:0016668); Biological Process: cell redox homeostasis (GO:0045454); Molecular Function: flavin adenine dinucleotide binding (GO:0050660); Biological Process: oxidation-reduction process (GO:0055114)	--	['GE000134', 'dihydrolipoamide dehydrogenase [Alphaproteobacteria bacterium WS11]', 'gi|1543101455|ref|WP_126006696.1|', '2.7e-265', '99.17', '100.00', '923']	Pyr_redox_2;Pyr_redox_dim;Pyr_redox;Pyr_redox_3;GIDA;NAD_binding_8;HI0933_like;Lycopene_cycl	Mercuric reductase	Dihydrolipoamide dehydrogenase
GE000135	NOG01316|Histidine kinase	[T]: Signal transduction mechanisms	Molecular Function: nucleotide binding (GO:0000166); Biological Process: signal transduction (GO:0007165); Cellular Component: membrane (GO:0016020); Molecular Function: transferase activity, transferring phosphorus-containing groups (GO:0016772)	--	['GE000135', 'HAMP domain-containing protein [Alphaproteobacteria bacterium WS11]', 'gi|1543101457|ref|WP_126006698.1|', '2.6e-282', '99.61', '100.00', '979']	HATPase_c;HAMP	Sensor protein FixL	Sensor histidine kinase
GE000136	NOG160598|--	[S]: Function unknown	--	--	['GE000136', 'hypothetical protein [Alphaproteobacteria bacterium WS11]', 'gi|1543101631|ref|WP_126006854.1|', '9.4e-43', '94.06', '100.00', '181']	--	--	Uncharacterized protein
GE000137	NOG08146|transcriptional Regulator LysR family	[K]: Transcription	--	--	['GE000137', 'LysR family transcriptional regulator [Alphaproteobacteria bacterium WS11]', 'gi|1543101633|ref|WP_126006856.1|', '3.8e-148', '96.31', '99.33', '533']	LysR_substrate;HTH_1;PBP_like	Probable RuBisCO transcriptional regulator	LysR family transcriptional regulator
GE000138	COG2855|Membrane	[S]: Function unknown	Cellular Component: membrane (GO:0016020)	--	['GE000138', 'putative sulfate exporter family transporter [Alphaproteobacteria bacterium WS11]', 'gi|1543101636|ref|WP_126006858.1|', '8.1e-166', '93.30', '100.00', '592']	Cons_hypoth698	UPF0324 membrane protein RPA1770	YeiH family putative sulfate export transporter
GE000139	COG0229|)-reductase	[O]: Posttranslational modification, protein turnover, chaperones	Biological Process: response to oxidative stress (GO:0006979); Cellular Component: integral component of membrane (GO:0016021); Biological Process: protein repair (GO:0030091); Molecular Function: peptide-methionine (R)-S-oxide reductase activity (GO:0033743); Molecular Function: metal ion binding (GO:0046872); Biological Process: oxidation-reduction process (GO:0055114)	K07305|peptide-methionine (R)-S-oxide reductase	['GE000139', 'peptide-methionine (R)-S-oxide reductase [Alphaproteobacteria bacterium WS11]', 'gi|1543101638|ref|WP_126006860.1|', '1.1e-93', '95.88', '100.00', '351']	SelR	Peptide methionine sulfoxide reductase MsrB	Peptide-methionine (R)-S-oxide reductase
GE000140	COG5343|RNA polymerase sigma-70 family protein	[S]: Function unknown	--	--	['GE000140', 'anti-sigma factor [Alphaproteobacteria bacterium WS11]', 'gi|1543101641|ref|WP_126006863.1|', '6.8e-124', '97.12', '100.00', '452']	RskA	--	Anti-sigma factor
GE000141	COG1595|RNA Polymerase	[K]: Transcription	Molecular Function: DNA binding (GO:0003677); Molecular Function: DNA-binding transcription factor activity (GO:0003700); Biological Process: DNA-templated transcription, initiation (GO:0006352); Biological Process: regulation of transcription, DNA-templated (GO:0006355); Molecular Function: sigma factor activity (GO:0016987)	K03088|RNA polymerase sigma-70 factor, ECF subfamily	['GE000141', 'sigma-70 family RNA polymerase sigma factor [Alphaproteobacteria bacterium WS11]', 'gi|1543101644|ref|WP_126006865.1|', '2.5e-91', '100.00', '100.00', '344']	Sigma70_r4_2;Sigma70_r2;Sigma70_r4;HTH_23;HTH_psq	--	Sigma-70 family RNA polymerase sigma factor
GE000142	COG0548|nag kinase	[E]: Amino acid transport and metabolism	Molecular Function: acetylglutamate kinase activity (GO:0003991); Molecular Function: ATP binding (GO:0005524); Cellular Component: cytoplasm (GO:0005737); Biological Process: arginine biosynthetic process (GO:0006526); Biological Process: proline biosynthetic process (GO:0006561); Biological Process: phosphorylation (GO:0016310)	K00930|acetylglutamate kinase	['GE000142', 'acetylglutamate kinase [Alphaproteobacteria bacterium WS11]', 'gi|1543101647|ref|WP_126006867.1|', '1.5e-160', '100.00', '100.00', '574']	AA_kinase	Acetylglutamate kinase	Acetylglutamate kinase
GE000143	COG1052|Dehydrogenase	[C]: Energy production and conversion	Molecular Function: glyoxylate reductase activity (GO:0047964); Molecular Function: NAD binding (GO:0051287); Biological Process: oxidation-reduction process (GO:0055114)	--	['GE000143', 'D-glycerate dehydrogenase [Alphaproteobacteria bacterium WS11]', 'gi|1543101649|ref|WP_126006869.1|', '2.3e-186', '100.00', '100.00', '660']	2-Hacid_dh_C;2-Hacid_dh;NAD_binding_2	Putative 2-hydroxyacid dehydrogenase SAS2196	D-glycerate dehydrogenase
GE000144	COG3807|Aspartyl-tRNA synthetase	[S]: Function unknown	Molecular Function: aminoacyl-tRNA ligase activity (GO:0004812)	--	['GE000144', 'hypothetical protein [Alphaproteobacteria bacterium WS11]', 'gi|1543107417|ref|WP_126012563.1|', '2.0e-96', '100.00', '97.78', '360']	SH3_4;SH3_3	--	Uncharacterized protein
GE000145	COG0735|Ferric uptake regulator, Fur family	[K]: Transcription	Molecular Function: DNA binding (GO:0003677); Molecular Function: DNA-binding transcription factor activity (GO:0003700); Biological Process: regulation of transcription, DNA-templated (GO:0006355)	K09826|Fur family transcriptional regulator, iron response regulator	['GE000145', 'transcriptional repressor [Alphaproteobacteria bacterium WS11]', 'gi|1543107420|ref|WP_126012566.1|', '2.4e-71', '99.29', '93.33', '277']	FUR	--	Ferric uptake regulation protein
GE000146	COG0764|Involved in unsaturated fatty acids biosynthesis. Catalyzes the dehydration of short chain beta-hydroxyacyl-ACPs and long chain saturated and unsaturated beta-hydroxyacyl-ACPs (By similarity)	[I]: Lipid transport and metabolism	Cellular Component: cytoplasm (GO:0005737); Biological Process: fatty acid biosynthetic process (GO:0006633); Molecular Function: 3-hydroxydecanoyl-[acyl-carrier-protein] dehydratase activity (GO:0008693); Molecular Function: trans-2-decenoyl-acyl-carrier-protein isomerase activity (GO:0034017); Molecular Function: 3-hydroxyoctanoyl-[acyl-carrier-protein] dehydratase activity (GO:0047451)	K01716|3-hydroxyacyl-[acyl-carrier protein] dehydratase / trans-2-decenoyl-[acyl-carrier protein] isomerase	['GE000146', '3-hydroxyacyl-[acyl-carrier-protein] dehydratase FabA [Alphaproteobacteria bacterium WS11]', 'gi|1543101652|ref|WP_126006871.1|', '4.5e-98', '99.41', '100.00', '366']	FabA	3-hydroxydecanoyl-[acyl-carrier-protein] dehydratase	3-hydroxydecanoyl-[acyl-carrier-protein] dehydratase
GE000147	COG0304|Catalyzes the condensation reaction of fatty acid synthesis by the addition to an acyl acceptor of two carbons from malonyl-ACP (By similarity)	[I]: Lipid transport and metabolism	Molecular Function: 3-oxoacyl-[acyl-carrier-protein] synthase activity (GO:0004315); Biological Process: metabolic process (GO:0008152)	K00647|3-oxoacyl-[acyl-carrier-protein] synthase I	['GE000147', 'beta-ketoacyl-ACP synthase I [Alphaproteobacteria bacterium WS11]', 'gi|1543101654|ref|WP_126006873.1|', '5.9e-229', '99.51', '100.00', '802']	ketoacyl-synt;Ketoacyl-synt_C	3-oxoacyl-[acyl-carrier-protein] synthase 1	Beta-ketoacyl-ACP synthase I
GE000148	COG0623|Enoyl- acyl-carrier-protein reductase NADH	[I]: Lipid transport and metabolism	Molecular Function: enoyl-[acyl-carrier-protein] reductase (NADH) activity (GO:0004318); Biological Process: fatty acid biosynthetic process (GO:0006633); Molecular Function: N-acetyltransferase activity (GO:0008080); Biological Process: oxidation-reduction process (GO:0055114)	K00208|enoyl-[acyl-carrier protein] reductase I	['GE000148', 'enoyl-[acyl-carrier-protein] reductase FabI [Alphaproteobacteria bacterium WS11]', 'gi|1543101657|ref|WP_126006875.1|', '1.3e-147', '98.90', '100.00', '531']	adh_short_C2;adh_short	Enoyl-[acyl-carrier-protein] reductase [NADH] 2	Enoyl-[acyl-carrier-protein] reductase [NADH]
GE000149	COG0624|Catalyzes the hydrolysis of N-succinyl-L,L- diaminopimelic acid (SDAP), forming succinate and LL-2,6- diaminoheptanedioate (DAP), an intermediate involved in the bacterial biosynthesis of lysine and meso-diaminopimelic acid, an essential component of bacterial cell walls (By similarity)	[E]: Amino acid transport and metabolism	Biological Process: metabolic process (GO:0008152); Molecular Function: hydrolase activity (GO:0016787)	--	['GE000149', 'dipeptidase [Alphaproteobacteria bacterium WS11]', 'gi|1543101659|ref|WP_126006877.1|', '1.7e-269', '99.14', '100.00', '937']	Peptidase_M20;M20_dimer	Succinyl-diaminopimelate desuccinylase	Dipeptidase
GE000150	COG4763|acyltransferase 3	[S]: Function unknown	Molecular Function: transferase activity (GO:0016740)	--	['GE000150', 'acyltransferase [Alphaproteobacteria bacterium WS11]', 'gi|1543101661|ref|WP_126006879.1|', '1.2e-199', '96.60', '100.00', '704']	Acyl_transf_3	--	Acyltransferase
GE000151	--	--	--	--	['GE000151', 'hypothetical protein [Alphaproteobacteria bacterium WS11]', 'gi|1543101663|ref|WP_126006881.1|', '6.0e-73', '91.45', '57.20', '283']	--	--	Uncharacterized protein
GE000152	COG4425|Membrane	[S]: Function unknown	Cellular Component: membrane (GO:0016020)	--	['GE000152', 'hypothetical protein [Alphaproteobacteria bacterium WS11]', 'gi|1543101666|ref|WP_126006883.1|', '0.0e+00', '99.10', '100.00', '1117']	Abhydrolase_9;Abhydrolase_9_N	--	Uncharacterized protein
GE000153	COG0744|penicillin-binding protein	[M]: Cell wall/membrane/envelope biogenesis	Cellular Component: membrane (GO:0016020)	K05366|penicillin-binding protein 1A	['GE000153', 'PBP1A family penicillin-binding protein [Alphaproteobacteria bacterium WS11]', 'gi|1543101668|ref|WP_126006885.1|', '0.0e+00', '99.21', '100.00', '1416']	Transgly;Transpeptidase	Penicillin-binding protein 1A	Penicillin-binding protein
GE000154	COG0443|heat shock protein 70	[O]: Posttranslational modification, protein turnover, chaperones	Molecular Function: ATP binding (GO:0005524); Biological Process: protein folding (GO:0006457); Molecular Function: unfolded protein binding (GO:0051082)	K04043|molecular chaperone DnaK	['GE000154', 'molecular chaperone DnaK [Alphaproteobacteria bacterium WS11]', 'gi|1543101670|ref|WP_126006887.1|', '0.0e+00', '100.00', '94.07', '1146']	HSP70;MreB_Mbl	Chaperone protein DnaK	Chaperone protein DnaK
GE000155	COG0484|ATP binding to DnaK triggers the release of the substrate protein, thus completing the reaction cycle. Several rounds of ATP-dependent interactions between DnaJ, DnaK and GrpE are required for fully efficient folding. Also involved, together with DnaK and GrpE, in the DNA replication of plasmids through activation of initiation proteins (By similarity)	[O]: Posttranslational modification, protein turnover, chaperones	Molecular Function: ATP binding (GO:0005524); Cellular Component: cytoplasm (GO:0005737); Biological Process: DNA replication (GO:0006260); Biological Process: protein folding (GO:0006457); Molecular Function: zinc ion binding (GO:0008270); Biological Process: response to heat (GO:0009408); Molecular Function: heat shock protein binding (GO:0031072); Molecular Function: unfolded protein binding (…	K03686|molecular chaperone DnaJ	['GE000155', 'molecular chaperone DnaJ [Alphaproteobacteria bacterium WS11]', 'gi|1543101673|ref|WP_126006889.1|', '1.2e-183', '100.00', '100.00', '651']	DnaJ_C;DnaJ;DnaJ_CXXCXGXG	Chaperone protein DnaJ	Chaperone protein DnaJ
GE000156	COG3963|Phospholipid N-methyltransferase	[I]: Lipid transport and metabolism	Molecular Function: rRNA (adenine-N6,N6-)-dimethyltransferase activity (GO:0000179); Biological Process: rRNA methylation (GO:0031167)	K00570|phosphatidylethanolamine/phosphatidyl-N-methylethanolamine N-methyltransferase	['GE000156', 'methyltransferase domain-containing protein [Alphaproteobacteria bacterium WS11]', 'gi|1543101675|ref|WP_126006891.1|', '1.1e-108', '98.48', '100.00', '401']	Methyltransf_25;Methyltransf_11;RrnaAD	Ornithine lipid N-methyltransferase	Methyltransferase domain-containing protein
GE000157	COG0431|Nadph-dependent fmn reductase	[R]: General function prediction only	Molecular Function: oxidoreductase activity (GO:0016491); Biological Process: oxidation-reduction process (GO:0055114)	--	['GE000157', 'NADPH-dependent oxidoreductase [Alphaproteobacteria bacterium WS11]', 'gi|1543101678|ref|WP_126006893.1|', '3.9e-98', '95.34', '100.00', '366']	FMN_red;Flavodoxin_2	2-hydroxy-1,4-benzoquinone reductase	NADPH-dependent oxidoreductase
GE000158	COG0284|Catalyzes the decarboxylation of orotidine 5'- monophosphate (OMP) to uridine 5'-monophosphate (UMP) (By similarity)	[F]: Nucleotide transport and metabolism	Molecular Function: orotidine-5'-phosphate decarboxylase activity (GO:0004590); Biological Process: 'de novo' pyrimidine nucleobase biosynthetic process (GO:0006207); Biological Process: 'de novo' UMP biosynthetic process (GO:0044205)	K01591|orotidine-5'-phosphate decarboxylase	['GE000158', 'orotidine-5&apos;-phosphate decarboxylase [Alphaproteobacteria bacterium WS11]', 'gi|1543101680|ref|WP_126006895.1|', '4.8e-125', '96.76', '100.00', '456']	OMPdecase	Orotidine 5&apos;-phosphate decarboxylase	Orotidine 5&apos;-phosphate decarboxylase
GE000159	COG5470|Protein of unknown function (DUF1330)	[S]: Function unknown	--	--	['GE000159', 'DUF1330 domain-containing protein [Alphaproteobacteria bacterium WS11]', 'gi|1543101683|ref|WP_126006897.1|', '6.6e-46', '98.97', '100.00', '192']	DUF1330	--	DUF1330 domain-containing protein
GE000160	NOG10054|oxidoreductase	[R]: General function prediction only	Molecular Function: NADH dehydrogenase activity (GO:0003954); Molecular Function: coenzyme binding (GO:0050662); Biological Process: oxidation-reduction process (GO:0055114)	--	['GE000160', 'NAD-dependent epimerase/dehydratase family protein [Alphaproteobacteria bacterium WS11]', 'gi|1543101686|ref|WP_126006899.1|', '1.4e-188', '100.00', '100.00', '667']	NAD_binding_10;3Beta_HSD;Epimerase;NmrA;RmlD_sub_bind;NAD_binding_4	--	Complex I NDUFA9 subunit family protein
GE000161	COG1968|Catalyzes the dephosphorylation of undecaprenyl diphosphate (UPP). Confers resistance to bacitracin (By similarity)	[V]: Defense mechanisms	Cellular Component: plasma membrane (GO:0005886); Biological Process: regulation of cell shape (GO:0008360); Biological Process: peptidoglycan biosynthetic process (GO:0009252); Cellular Component: integral component of membrane (GO:0016021); Biological Process: dephosphorylation (GO:0016311); Biological Process: response to antibiotic (GO:0046677); Molecular Function: undecaprenyl-diphosphatase …	K06153|undecaprenyl-diphosphatase	['GE000161', 'undecaprenyl-diphosphate phosphatase [Alphaproteobacteria bacterium WS11]', 'gi|1543101689|ref|WP_126006901.1|', '3.0e-141', '100.00', '100.00', '510']	BacA	Undecaprenyl-diphosphatase 1	Undecaprenyl-diphosphatase
GE000162	NOG02487|glutathione s-transferase	[O]: Posttranslational modification, protein turnover, chaperones	Molecular Function: glutathione transferase activity (GO:0004364)	K00799|glutathione S-transferase	['GE000162', 'glutathione S-transferase family protein [Alphaproteobacteria bacterium WS11]', 'gi|1543101691|ref|WP_126006903.1|', '1.0e-129', '99.57', '100.00', '471']	GST_N_3;GST_N;GST_C_3;GST_C;GST_N_2	FtsZ-localized protein A	Glutathione S-transferase family protein
GE000163	COG1600|Catalyzes the conversion of epoxyqueuosine (oQ) to queuosine (Q), which is a hypermodified base found in the wobble positions of tRNA(Asp), tRNA(Asn), tRNA(His) and tRNA(Tyr) (By similarity)	[C]: Energy production and conversion	Cellular Component: cytoplasm (GO:0005737); Biological Process: tRNA processing (GO:0008033); Biological Process: queuosine biosynthetic process (GO:0008616); Molecular Function: metal ion binding (GO:0046872); Molecular Function: 4 iron, 4 sulfur cluster binding (GO:0051539); Molecular Function: epoxyqueuosine reductase activity (GO:0052693); Biological Process: oxidation-reduction process (GO:0…	K18979|epoxyqueuosine reductase	['GE000163', 'tRNA epoxyqueuosine(34) reductase QueG [Alphaproteobacteria bacterium WS11]', 'gi|1543101694|ref|WP_126006905.1|', '1.6e-226', '97.99', '100.00', '794']	DUF1730;Fer4_16;Fer4_7	Epoxyqueuosine reductase	Epoxyqueuosine reductase
GE000164	COG0451|Nad-dependent epimerase dehydratase	[M]: Cell wall/membrane/envelope biogenesis	--	--	['GE000164', 'DUF1731 domain-containing protein [Alphaproteobacteria bacterium WS11]', 'gi|1543101696|ref|WP_126006907.1|', '1.1e-163', '96.64', '100.00', '585']	Epimerase;DUF1731	--	SDR family oxidoreductase
GE000165	COG0797|rare lipoprotein A	[M]: Cell wall/membrane/envelope biogenesis	--	K03642|rare lipoprotein A	['GE000165', 'septal ring lytic transglycosylase RlpA family protein [Alphaproteobacteria bacterium WS11]', 'gi|1543101699|ref|WP_126006909.1|', '3.3e-35', '100.00', '100.00', '156']	DPBB_1	Probable endolytic peptidoglycan transglycosylase RlpA	Endolytic peptidoglycan transglycosylase RlpA
GE000166	COG0840|Methyl-accepting chemotaxis	--	Molecular Function: binding (GO:0005488); Cellular Component: membrane (GO:0016020); Biological Process: response to stimulus (GO:0050896)	K03406|methyl-accepting chemotaxis protein	['GE000166', 'globin-coupled sensor protein [Alphaproteobacteria bacterium WS11]', 'gi|1543101701|ref|WP_126006911.1|', '1.7e-241', '99.20', '100.00', '844']	MCPsignal;Protoglobin	Probable chemoreceptor McpE	Globin-coupled sensor protein
GE000167	COG4172|(ABC) transporter	[R]: General function prediction only	Molecular Function: nucleotide binding (GO:0000166); Biological Process: transport (GO:0006810)	K02031|peptide/nickel transport system ATP-binding protein	['GE000167', 'dipeptide ABC transporter ATP-binding protein [Alphaproteobacteria bacterium WS11]', 'gi|1543101704|ref|WP_126006913.1|', '1.2e-288', '94.74', '100.00', '1001']	ABC_tran;oligo_HPY;AAA_21;AAA_22;TniB	Glutathione import ATP-binding protein GsiA	ABC transporter ATP-binding protein
GE000168	NOG00578|Binding-protein-dependent transport systems inner membrane component	[P]: Inorganic ion transport and metabolism	Cellular Component: plasma membrane (GO:0005886); Biological Process: transport (GO:0006810); Cellular Component: integral component of membrane (GO:0016021)	K02034|peptide/nickel transport system permease protein	['GE000168', 'ABC transporter permease subunit [Alphaproteobacteria bacterium WS11]', 'gi|1543101707|ref|WP_126006915.1|', '1.5e-146', '98.59', '100.00', '528']	BPD_transp_1	Glutathione transport system permease protein GsiD	ABC transporter permease
GE000169	NOG02914|Binding-protein-dependent transport systems inner membrane component	[P]: Inorganic ion transport and metabolism	Cellular Component: plasma membrane (GO:0005886); Biological Process: transport (GO:0006810); Cellular Component: integral component of membrane (GO:0016021)	K02033|peptide/nickel transport system permease protein	['GE000169', 'ABC transporter permease subunit [Alphaproteobacteria bacterium WS11]', 'gi|1543101709|ref|WP_126006917.1|', '2.6e-155', '96.52', '100.00', '557']	BPD_transp_1	Putative peptide transport system permease protein BruAb2_1031	ABC transporter permease
GE000170	NOG02109|Extracellular solute-binding protein, family 5	[R]: General function prediction only	Cellular Component: ATP-binding cassette (ABC) transporter complex (GO:0043190); Biological Process: transmembrane transport (GO:0055085)	K02035|peptide/nickel transport system substrate-binding protein	['GE000170', 'ABC transporter substrate-binding protein [Alphaproteobacteria bacterium WS11]', 'gi|1543101712|ref|WP_126006919.1|', '6.2e-273', '96.36', '100.00', '948']	SBP_bac_5	Periplasmic dipeptide transport protein	ABC transporter substrate-binding protein
GE000171	COG0624|Catalyzes the hydrolysis of N-succinyl-L,L- diaminopimelic acid (SDAP), forming succinate and LL-2,6- diaminoheptanedioate (DAP), an intermediate involved in the bacterial biosynthesis of lysine and meso-diaminopimelic acid, an essential component of bacterial cell walls (By similarity)	[E]: Amino acid transport and metabolism	Biological Process: metabolic process (GO:0008152); Molecular Function: succinyl-diaminopimelate desuccinylase activity (GO:0009014); Molecular Function: hydrolase activity, acting on carbon-nitrogen (but not peptide) bonds, in linear amidines (GO:0016813)	K01439|succinyl-diaminopimelate desuccinylase	['GE000171', 'acetylornithine deacetylase/succinyl-diaminopimelate desuccinylase family protein [Alphaproteobacteria bacterium WS11]', 'gi|1543101715|ref|WP_126006921.1|', '3.4e-254', '99.54', '99.09', '886']	Peptidase_M20;M20_dimer	Succinyl-diaminopimelate desuccinylase	Acetylornithine deacetylase/succinyl-diaminopimelate desuccinylase family protein
GE000172	COG2951|Lytic murein transglycosylase	[M]: Cell wall/membrane/envelope biogenesis	Molecular Function: hydrolase activity (GO:0016787)	--	['GE000172', 'lytic murein transglycosylase [Alphaproteobacteria bacterium WS11]', 'gi|1543101718|ref|WP_126006923.1|', '1.8e-233', '99.03', '100.00', '817']	SLT_2	--	Lytic murein transglycosylase
GE000173	COG4991|SH3 type 3 domain-containing protein	[S]: Function unknown	--	--	['GE000173', 'DUF1236 domain-containing protein [Alphaproteobacteria bacterium WS11]', 'gi|1543101720|ref|WP_126006925.1|', '2.3e-97', '99.12', '100.00', '364']	DUF1236;SH3_3;SH3_4	--	DUF1236 domain-containing protein
GE000174	COG0353|May play a role in DNA repair. It seems to be involved in an RecBC-independent recombinational process of DNA repair. It may act with RecF and RecO (By similarity)	[L]: Replication, recombination and repair	Molecular Function: DNA binding (GO:0003677); Biological Process: DNA repair (GO:0006281); Biological Process: DNA recombination (GO:0006310); Molecular Function: metal ion binding (GO:0046872)	K06187|recombination protein RecR	['GE000174', 'recombination protein RecR [Alphaproteobacteria bacterium WS11]', 'gi|1543101723|ref|WP_126006927.1|', '7.7e-105', '99.50', '100.00', '389']	Toprim_4;RecR	Recombination protein RecR	Recombination protein RecR
GE000175	COG0718|Binds to DNA and alters its conformation. May be involved in regulation of gene expression, nucleoid organization and DNA protection (By similarity)	[S]: Function unknown	Molecular Function: DNA binding (GO:0003677); Cellular Component: cytoplasm (GO:0005737); Cellular Component: bacterial nucleoid (GO:0043590)	K09747|uncharacterized protein	['GE000175', 'YbaB/EbfC family nucleoid-associated protein [Alphaproteobacteria bacterium WS11]', 'gi|1543101726|ref|WP_126006929.1|', '4.9e-50', '99.07', '100.00', '206']	YbaB_DNA_bd	Nucleoid-associated protein R00231	Nucleoid-associated protein D5400_01365
GE000176	COG2812|dna polymerase iii subunits gamma and tau	[L]: Replication, recombination and repair	Biological Process: DNA metabolic process (GO:0006259); Molecular Function: nucleotidyltransferase activity (GO:0016779); Biological Process: cellular macromolecule biosynthetic process (GO:0034645); Molecular Function: organic cyclic compound binding (GO:0097159); Molecular Function: heterocyclic compound binding (GO:1901363)	K02343|DNA polymerase III subunit gamma/tau	['GE000176', 'DNA polymerase III subunit gamma/tau [Alphaproteobacteria bacterium WS11]', 'gi|1543107423|ref|WP_126012569.1|', '0.0e+00', '99.53', '98.91', '1127']	DNA_pol3_gamma3;DUF3646;DNA_pol3_delta2;AAA;AAA_22;RuvB_N;AAA_5	DNA polymerase III subunit tau	DNA polymerase III subunit gamma/tau
GE000177	COG0537|histidine triad (hIT) protein	--	Molecular Function: hydrolase activity (GO:0016787)	--	['GE000177', 'HIT domain-containing protein [Alphaproteobacteria bacterium WS11]', 'gi|1543101729|ref|WP_126006931.1|', '3.3e-72', '100.00', '100.00', '280']	HIT	--	HIT domain-containing protein
GE000178	COG2816|NADH pyrophosphatase	[L]: Replication, recombination and repair	--	K03426|NAD+ diphosphatase	['GE000178', 'NAD(+) diphosphatase [Alphaproteobacteria bacterium WS11]', 'gi|1543101732|ref|WP_126006933.1|', '1.5e-184', '100.00', '100.00', '654']	NUDIX;NUDIX-like;zf-NADH-PPase	NADH pyrophosphatase	NAD(+) diphosphatase
GE000179	COG0077|Prephenate dehydratase	[E]: Amino acid transport and metabolism	Molecular Function: chorismate mutase activity (GO:0004106); Molecular Function: prephenate dehydratase activity (GO:0004664); Cellular Component: cytoplasm (GO:0005737); Biological Process: L-phenylalanine biosynthetic process (GO:0009094); Molecular Function: amino acid binding (GO:0016597)	K04518|prephenate dehydratase	['GE000179', 'prephenate dehydratase [Alphaproteobacteria bacterium WS11]', 'gi|1543101735|ref|WP_126006935.1|', '1.2e-165', '97.99', '100.00', '591']	PDT	Bifunctional chorismate mutase/prephenate dehydratase	Prephenate dehydratase
GE000180	COG1212|Activates KDO (a required 8-carbon sugar) for incorporation into bacterial lipopolysaccharide in Gram-negative bacteria (By similarity)	[M]: Cell wall/membrane/envelope biogenesis	Cellular Component: cytoplasm (GO:0005737); Molecular Function: 3-deoxy-manno-octulosonate cytidylyltransferase activity (GO:0008690); Biological Process: keto-3-deoxy-D-manno-octulosonic acid biosynthetic process (GO:0019294); Biological Process: CMP-keto-3-deoxy-D-manno-octulosonic acid biosynthetic process (GO:0033468)	K00979|3-deoxy-manno-octulosonate cytidylyltransferase (CMP-KDO synthetase)	['GE000180', '3-deoxy-manno-octulosonate cytidylyltransferase [Alphaproteobacteria bacterium WS11]', 'gi|1543101738|ref|WP_126006937.1|', '3.9e-130', '99.19', '97.64', '473']	CTP_transf_3;NTP_transf_3	3-deoxy-manno-octulosonate cytidylyltransferase	3-deoxy-manno-octulosonate cytidylyltransferase
GE000181 cytochrome c2 S-disulfanyl-L-cysteine oxidoreductase SoxD	COG3474|Electron carrier protein. The oxidized form of the cytochrome c heme group can accept an electron from the heme group of the cytochrome c1 subunit of cytochrome reductase. Cytochrome c then transfers this electron to the cytochrome oxidase complex, the final protein carrier in the mitochondrial electron-transport chain	[C]: Energy production and conversion	Molecular Function: electron transfer activity (GO:0009055); Molecular Function: heme binding (GO:0020037)	K08738|cytochrome c	['GE000181', 'c-type cytochrome [Alphaproteobacteria bacterium WS11]', 'gi|1543101741|ref|WP_126006939.1|', '1.1e-232', '95.44', '100.00', '815']	Cytochrom_C;Cytochrome_CBB3	Cytochrome c homolog	Cytochrome c family protein
GE000182	COG4166|Extracellular solute-binding protein, family 5	[E]: Amino acid transport and metabolism	Cellular Component: ATP-binding cassette (ABC) transporter complex (GO:0043190); Biological Process: transmembrane transport (GO:0055085)	K13893|microcin C transport system substrate-binding protein	['GE000182', 'ABC transporter substrate-binding protein [Alphaproteobacteria bacterium WS11]', 'gi|1543107426|ref|WP_126012572.1|', '0.0e+00', '98.18', '96.65', '1230']	SBP_bac_5	Uncharacterized protein y4wM	ABC transporter substrate-binding protein
GE000183	COG4166|Extracellular solute-binding protein, family 5	[E]: Amino acid transport and metabolism	--	K13893|microcin C transport system substrate-binding protein	['GE000183', 'ABC transporter substrate-binding protein [Alphaproteobacteria bacterium WS11]', 'gi|1543101744|ref|WP_126006941.1|', '0.0e+00', '95.71', '99.21', '1224']	SBP_bac_5;TAT_signal	Uncharacterized protein YejA	ABC transporter substrate-binding protein
GE000184	COG4174|Binding-protein-dependent transport systems, inner membrane component	[P]: Inorganic ion transport and metabolism	Cellular Component: plasma membrane (GO:0005886); Biological Process: transport (GO:0006810); Cellular Component: integral component of membrane (GO:0016021)	K13894|microcin C transport system permease protein	['GE000184', 'microcin C ABC transporter permease YejB [Alphaproteobacteria bacterium WS11]', 'gi|1543101746|ref|WP_126006943.1|', '2.3e-200', '100.00', '100.00', '707']	BPD_transp_1	Inner membrane ABC transporter permease protein YejB	Microcin C ABC transporter permease YejB
GE000185	COG4239|Binding-protein-dependent transport systems, inner membrane component	[P]: Inorganic ion transport and metabolism	Cellular Component: plasma membrane (GO:0005886); Biological Process: transport (GO:0006810); Cellular Component: integral component of membrane (GO:0016021)	K13895|microcin C transport system permease protein	['GE000185', 'ABC transporter permease subunit [Alphaproteobacteria bacterium WS11]', 'gi|1543101748|ref|WP_126006945.1|', '1.9e-224', '98.99', '100.00', '787']	BPD_transp_1;OppC_N	Inner membrane ABC transporter permease protein YejE	ABC transporter permease
GE000186	--	--	--	K19687|antitoxin VapB	['GE000186', 'hypothetical protein [Alphaproteobacteria bacterium WS11]', 'gi|1543101750|ref|WP_126006947.1|', '5.5e-33', '98.78', '100.00', '149']	PSK_trans_fac	--	Uncharacterized protein
GE000187	COG3742|Toxic component of a toxin-antitoxin (TA) module. A	[R]: General function prediction only	--	K19686|ribonuclease VapC	['GE000187', 'PIN domain-containing protein [Alphaproteobacteria bacterium WS11]', 'gi|1543101752|ref|WP_126006949.1|', '3.8e-65', '100.00', '100.00', '256']	PIN	VapC ribonuclease Mb0625	Ribonuclease VapC
GE000188	COG4172|(ABC) transporter	[R]: General function prediction only	Molecular Function: ATP binding (GO:0005524); Biological Process: peptide transport (GO:0015833); Molecular Function: ATPase activity (GO:0016887)	K13896|microcin C transport system ATP-binding protein	['GE000188', 'dipeptide ABC transporter ATP-binding protein [Alphaproteobacteria bacterium WS11]', 'gi|1543101754|ref|WP_126006951.1|', '4.7e-298', '97.80', '100.00', '1032']	ABC_tran;oligo_HPY;SMC_N;AAA_21;AAA_22;AAA_25;AAA_29	Uncharacterized ABC transporter ATP-binding protein YejF	ABC transporter ATP-binding protein
GE000189	NOG21852|ADP-Ribose pyrophosphatase	[F]: Nucleotide transport and metabolism	--	K01515|ADP-ribose pyrophosphatase	['GE000189', 'NUDIX domain-containing protein [Alphaproteobacteria bacterium WS11]', 'gi|1543101756|ref|WP_126006953.1|', '1.3e-113', '99.07', '100.00', '418']	NUDIX	--	NUDIX hydrolase
GE000190	COG0111|Dehydrogenase	[E]: Amino acid transport and metabolism	Molecular Function: oxidoreductase activity, acting on the CH-OH group of donors, NAD or NADP as acceptor (GO:0016616)	K12972|glyoxylate/hydroxypyruvate reductase	['GE000190', 'glyoxylate/hydroxypyruvate reductase A [Alphaproteobacteria bacterium WS11]', 'gi|1543101758|ref|WP_126006955.1|', '2.5e-182', '98.76', '100.00', '647']	2-Hacid_dh_C;NAD_binding_2	Glyoxylate/hydroxypyruvate reductase A	Glyoxylate/hydroxypyruvate reductase A
GE000191	COG5649|Domain of unknown function (DU1801)	[S]: Function unknown	Molecular Function: kinase activity (GO:0016301); Biological Process: phosphorylation (GO:0016310)	--	['GE000191', 'DUF1801 domain-containing protein [Alphaproteobacteria bacterium WS11]', 'gi|1543101760|ref|WP_126006957.1|', '7.6e-78', '97.26', '100.00', '298']	DUF1801	--	DUF1801 domain-containing protein
GE000192	COG0791|NLP P60 protein	[M]: Cell wall/membrane/envelope biogenesis	--	--	['GE000192', 'peptidase P60 [Alphaproteobacteria bacterium WS11]', 'gi|1543101762|ref|WP_126006959.1|', '3.9e-147', '92.53', '99.65', '530']	NLPC_P60;SH3_16	--	Peptidase P60
GE000193	--	--	Molecular Function: DNA binding (GO:0003677); Molecular Function: DNA-binding transcription factor activity (GO:0003700); Biological Process: regulation of transcription, DNA-templated (GO:0006355)	--	['GE000193', 'MarR family transcriptional regulator [Alphaproteobacteria bacterium WS11]', 'gi|1543101765|ref|WP_126006961.1|', '1.5e-52', '96.52', '100.00', '214']	MarR;MarR_2;HTH_27	--	MarR family transcriptional regulator
GE000194	COG0260|Presumably involved in the processing and regular turnover of intracellular proteins. Catalyzes the removal of unsubstituted N-terminal amino acids from various peptides (By similarity)	[E]: Amino acid transport and metabolism	--	K01255|leucyl aminopeptidase	['GE000194', 'leucyl aminopeptidase family protein [Alphaproteobacteria bacterium WS11]', 'gi|1543101767|ref|WP_126006963.1|', '3.5e-262', '97.83', '100.00', '912']	Peptidase_M17	Probable cytosol aminopeptidase	Leucyl aminopeptidase family protein
GE000195	COG5010|Tetratricopeptide tpr_2 repeat protein	[U]: Intracellular trafficking, secretion, and vesicular transport	--	--	['GE000195', 'tetratricopeptide repeat protein [Alphaproteobacteria bacterium WS11]', 'gi|1543101769|ref|WP_126006965.1|', '3.7e-142', '99.64', '100.00', '513']	TPR_12;TPR_2;TPR_16;TPR_1;TPR_19;TPR_10;TPR_4;TPR_8;TPR_17;TPR_15;TPR_14	--	Tetratricopeptide repeat protein
GE000196	COG0481|Required for accurate and efficient protein synthesis under certain stress conditions. May act as a fidelity factor of the translation reaction, by catalyzing a one-codon backward translocation of tRNAs on improperly translocated ribosomes. Back- translocation proceeds from a post-translocation (POST) complex to a pre-translocation (PRE) complex, thus giving elongation factor G a second c…	[M]: Cell wall/membrane/envelope biogenesis	Molecular Function: translation elongation factor activity (GO:0003746); Molecular Function: GTPase activity (GO:0003924); Molecular Function: GTP binding (GO:0005525); Cellular Component: plasma membrane (GO:0005886); Biological Process: translational elongation (GO:0006414); Molecular Function: ribosome binding (GO:0043022); Biological Process: positive regulation of translation (GO:0045727)	K03596|GTP-binding protein LepA	['GE000196', 'elongation factor 4 [Alphaproteobacteria bacterium WS11]', 'gi|1543101771|ref|WP_126006967.1|', '0.0e+00', '99.84', '100.00', '1193']	GTP_EFTU;LepA_C;EFG_C;GTP_EFTU_D2;MMR_HSR1;Ras	Elongation factor 4	Elongation factor 4
GE000197	NOG214072|Methyltransferase, type 11	[R]: General function prediction only	--	--	['GE000197', 'hypothetical protein [Alphaproteobacteria bacterium WS11]', 'gi|1543101773|ref|WP_126006969.1|', '1.9e-125', '97.76', '100.00', '457']	--	--	Uncharacterized protein
GE000198	COG3239|Fatty acid desaturase	[I]: Lipid transport and metabolism	Biological Process: lipid metabolic process (GO:0006629); Cellular Component: integral component of membrane (GO:0016021)	K10255|acyl-lipid omega-6 desaturase (Delta-12 desaturase)	['GE000198', 'fatty acid desaturase [Alphaproteobacteria bacterium WS11]', 'gi|1543101775|ref|WP_126006971.1|', '7.4e-201', '99.12', '100.00', '708']	FA_desaturase	Fatty acid desaturase	Fatty acid desaturase
GE000199	COG1292|Transporter	[P]: Inorganic ion transport and metabolism	Molecular Function: transporter activity (GO:0005215); Cellular Component: plasma membrane (GO:0005886); Biological Process: transport (GO:0006810); Cellular Component: integral component of membrane (GO:0016021)	K02168|choline/glycine/proline betaine transport protein	['GE000199', 'BCCT family transporter [Alphaproteobacteria bacterium WS11]', 'gi|1543101777|ref|WP_126006973.1|', '9.4e-307', '100.00', '100.00', '1061']	BCCT	Glycine betaine/proline betaine transporter BetS	BCCT family transporter
GE000200	COG0520|cysteine desulfurase	[E]: Amino acid transport and metabolism	Molecular Function: transferase activity (GO:0016740)	--	['GE000200', 'aminotransferase class V-fold PLP-dependent enzyme [Alphaproteobacteria bacterium WS11]', 'gi|1543101779|ref|WP_126006975.1|', '1.0e-214', '97.11', '100.00', '755']	Aminotran_5	--	Aminotransferase class V-fold PLP-dependent enzyme
GE000201	COG0765|amino acid AbC transporter	[E]: Amino acid transport and metabolism	Molecular Function: transporter activity (GO:0005215); Cellular Component: plasma membrane (GO:0005886); Biological Process: transport (GO:0006810); Cellular Component: integral component of membrane (GO:0016021)	K02029|polar amino acid transport system permease protein	['GE000201', 'ABC transporter permease subunit [Alphaproteobacteria bacterium WS11]', 'gi|1543101781|ref|WP_126006977.1|', '1.8e-107', '100.00', '100.00', '397']	BPD_transp_1	Arginine transport system permease protein ArtQ	Amino acid ABC transporter permease
GE000202	COG0834|(ABC) transporter	[E]: Amino acid transport and metabolism	Molecular Function: ionotropic glutamate receptor activity (GO:0004970); Biological Process: transport (GO:0006810); Cellular Component: membrane (GO:0016020); Biological Process: ionotropic glutamate receptor signaling pathway (GO:0035235)	K02030|polar amino acid transport system substrate-binding protein	['GE000202', 'transporter substrate-binding domain-containing protein [Alphaproteobacteria bacterium WS11]', 'gi|1543101783|ref|WP_126006979.1|', '4.4e-137', '99.62', '100.00', '496']	SBP_bac_3	Probable ABC transporter arginine-binding protein ArtJ	Amino acid ABC transporter substrate-binding protein
GE000203	NOG71961|GntR family transcriptional regulator	[K]: Transcription	Biological Process: transcription, DNA-templated (GO:0006351)	--	['GE000203', 'GntR family transcriptional regulator [Alphaproteobacteria bacterium WS11]', 'gi|1543101785|ref|WP_126006981.1|', '2.3e-135', '99.20', '100.00', '490']	GntR;FCD	--	GntR family transcriptional regulator
GE000204	--	--	Molecular Function: 3-oxoacyl-[acyl-carrier-protein] reductase (NADPH) activity (GO:0004316); Biological Process: oxidation-reduction process (GO:0055114)	K00059|3-oxoacyl-[acyl-carrier protein] reductase	['GE000204', 'SDR family oxidoreductase [Alphaproteobacteria bacterium WS11]', 'gi|1543101787|ref|WP_126006983.1|', '9.9e-131', '100.00', '100.00', '475']	adh_short_C2;adh_short;Epimerase;NAD_binding_10;KR	3-oxoacyl-[acyl-carrier-protein] reductase FabG	SDR family oxidoreductase
GE000205	NOG213063|Beta-lactamase domain protein	[R]: General function prediction only	Molecular Function: acyl-L-homoserine-lactone lactonohydrolase activity (GO:0102007)	--	['GE000205', 'MBL fold metallo-hydrolase [Alphaproteobacteria bacterium WS11]', 'gi|1543101789|ref|WP_126006985.1|', '1.6e-139', '99.21', '100.00', '504']	Lactamase_B	N-acyl homoserine lactonase	N-acyl homoserine lactonase family protein
GE000206	COG0436|aminotransferase	[E]: Amino acid transport and metabolism	Molecular Function: transaminase activity (GO:0008483); Biological Process: biosynthetic process (GO:0009058); Molecular Function: pyridoxal phosphate binding (GO:0030170)	--	['GE000206', 'aminotransferase class I/II-fold pyridoxal phosphate-dependent enzyme [Alphaproteobacteria bacterium WS11]', 'gi|1543101792|ref|WP_126006988.1|', '6.9e-211', '94.83', '100.00', '742']	Aminotran_1_2;Aminotran_5;Cys_Met_Meta_PP;DegT_DnrJ_EryC1	Aspartate aminotransferase	Aminotransferase class I/II-fold pyridoxal phosphate-dependent enzyme
GE000207	NOG07263|domain protein	[S]: Function unknown	--	--	['GE000207', 'cupin domain-containing protein [Alphaproteobacteria bacterium WS11]', 'gi|1543101794|ref|WP_126006990.1|', '1.4e-210', '96.45', '100.00', '741']	Cupin_2;AraC_binding;Cupin_3;Cupin_6	--	Cupin domain-containing protein
GE000208	COG3844|Catalyzes the cleavage of L-kynurenine (L-Kyn) and L-3- hydroxykynurenine (L-3OHKyn) into anthranilic acid (AA) and 3- hydroxyanthranilic acid (3-OHAA), respectively (By similarity)	[E]: Amino acid transport and metabolism	Cellular Component: cytoplasm (GO:0005737); Biological Process: tryptophan catabolic process (GO:0006569); Biological Process: quinolinate biosynthetic process (GO:0019805); Molecular Function: pyridoxal phosphate binding (GO:0030170); Molecular Function: kynureninase activity (GO:0030429); Biological Process: 'de novo' NAD biosynthetic process from tryptophan (GO:0034354); Biological Process: an…	K01556|kynureninase	['GE000208', 'kynureninase [Alphaproteobacteria bacterium WS11]', 'gi|1543101797|ref|WP_126006993.1|', '1.0e-222', '97.23', '100.00', '781']	Aminotran_5	Kynureninase	Kynureninase
GE000209	COG0697|membrane	--	--	--	['GE000209', 'DMT family transporter [Alphaproteobacteria bacterium WS11]', 'gi|1543107429|ref|WP_126012575.1|', '7.1e-131', '100.00', '86.33', '476']	EamA	S-adenosylmethionine uptake transporter	DMT family transporter
GE000210	NOG07759|Short-chain dehydrogenase reductase Sdr	[R]: General function prediction only	--	--	['GE000210', 'SDR family oxidoreductase [Alphaproteobacteria bacterium WS11]', 'gi|1543101799|ref|WP_126006995.1|', '5.8e-120', '93.64', '100.00', '439']	adh_short_C2;adh_short;KR;3Beta_HSD	Uncharacterized oxidoreductase PA3106	SDR family oxidoreductase
GE000211	COG0258|Structure-specific nuclease with 5'-flap endonuclease and 5'-3' exonuclease activities involved in DNA replication and repair. During DNA replication, cleaves the 5'-overhanging flap structure that is generated by displacement synthesis when DNA polymerase encounters the 5'-end of a downstream Okazaki fragment. It enters the flap from the 5'-end and then tracks to cleave the flap base, le…	[L]: Replication, recombination and repair	Molecular Function: DNA binding (GO:0003677); Molecular Function: DNA-directed DNA polymerase activity (GO:0003887); Biological Process: DNA-dependent DNA replication (GO:0006261); Molecular Function: 3'-5' exonuclease activity (GO:0008408); Biological Process: DNA biosynthetic process (GO:0071897); Biological Process: nucleic acid phosphodiester bond hydrolysis (GO:0090305)	K02335|DNA polymerase I	['GE000211', 'DNA polymerase I [Alphaproteobacteria bacterium WS11]', 'gi|1543101801|ref|WP_126006997.1|', '0.0e+00', '97.71', '100.00', '1919']	DNA_pol_A;5_3_exonuc_N;5_3_exonuc;DNA_pol_A_exo1	DNA polymerase I	DNA polymerase I
GE000212	--	--	--	--	['GE000212', 'hypothetical protein [Alphaproteobacteria bacterium WS11]', 'gi|1543101803|ref|WP_126006999.1|', '1.2e-114', '96.40', '100.00', '421']	--	--	Uncharacterized protein
GE000213	--	--	--	--	['GE000213', 'DUF2975 domain-containing protein [Alphaproteobacteria bacterium WS11]', 'gi|1537792394|ref|AZN70131.1|', '3.6e-53', '98.11', '100.00', '216']	--	--	DUF2975 domain-containing protein
GE000214	COG1115|amino acid carrier protein	[E]: Amino acid transport and metabolism	Cellular Component: plasma membrane (GO:0005886); Biological Process: sodium ion transport (GO:0006814); Molecular Function: alanine:sodium symporter activity (GO:0015655); Cellular Component: integral component of membrane (GO:0016021); Biological Process: alanine transport (GO:0032328); Biological Process: transmembrane transport (GO:0055085)	K03310|alanine or glycine:cation symporter, AGCS family	['GE000214', 'amino acid carrier protein [Alphaproteobacteria bacterium WS11]', 'gi|1543101807|ref|WP_126007003.1|', '1.5e-263', '99.18', '99.80', '917']	Na_Ala_symp	Amino-acid carrier protein AlsT	Alanine:cation symporter family protein
GE000215	NOG51060|gentamicin 3'-N-acetyltransferase (EC 2.3.1.60)	[R]: General function prediction only	Molecular Function: aminoglycoside 3-N-acetyltransferase activity (GO:0046353)	K03395|aminoglycoside 3-N-acetyltransferase I	['GE000215', 'AAC(3)-I family aminoglycoside N-acetyltransferase [Alphaproteobacteria bacterium WS11]', 'gi|1543101809|ref|WP_126007005.1|', '4.8e-75', '94.12', '100.00', '289']	Acetyltransf_1;Acetyltransf_9;Acetyltransf_7;Acetyltransf_10;FR47	Gentamicin 3-N-acetyltransferase	AAC(3)-I family aminoglycoside N-acetyltransferase
GE000217	--	--	--	--	['GE000217', 'hypothetical protein [Altererythrobacter sp. Root672]', 'gi|947153060|ref|WP_055926139.1|', '6.0e-288', '86.79', '98.94', '998']	AIPR	--	Uncharacterized protein
GE000218	--	--	--	--	['GE000218', 'hypothetical protein [Alphaproteobacteria bacterium WS11]', 'gi|1543101817|ref|WP_126007013.1|', '4.6e-32', '91.36', '100.00', '146']	--	--	Uncharacterized protein
GE000219	--	--	--	--	['GE000219', 'hypothetical protein D5400_01595 [Alphaproteobacteria bacterium WS11]', 'gi|1537792401|ref|AZN70138.1|', '3.0e-21', '83.58', '100.00', '109']	--	--	Uncharacterized protein
GE000220	COG1185|Involved in mRNA degradation. Hydrolyzes single-stranded polyribonucleotides processively in the 3'- to 5'-direction (By similarity)	[J]: Translation, ribosomal structure and biogenesis	Molecular Function: 3'-5'-exoribonuclease activity (GO:0000175); Molecular Function: magnesium ion binding (GO:0000287); Molecular Function: RNA binding (GO:0003723); Molecular Function: polyribonucleotide nucleotidyltransferase activity (GO:0004654); Cellular Component: cytoplasm (GO:0005737); Biological Process: RNA processing (GO:0006396); Biological Process: mRNA catabolic process (GO:0006402…	K00962|polyribonucleotide nucleotidyltransferase	['GE000220', 'polyribonucleotide nucleotidyltransferase [Alphaproteobacteria bacterium WS11]', 'gi|1543101819|ref|WP_126007015.1|', '0.0e+00', '99.86', '100.00', '1377']	RNase_PH;PNPase;RNase_PH_C;S1;KH_1	Polyribonucleotide nucleotidyltransferase	Polyribonucleotide nucleotidyltransferase
GE000221	COG0184|Forms an intersubunit bridge (bridge B4) with the 23S rRNA of the 50S subunit in the ribosome (By similarity)	[J]: Translation, ribosomal structure and biogenesis	Molecular Function: structural constituent of ribosome (GO:0003735); Cellular Component: ribosome (GO:0005840); Biological Process: translation (GO:0006412); Molecular Function: rRNA binding (GO:0019843)	K02956|small subunit ribosomal protein S15	['GE000221', '30S ribosomal protein S15 [Alphaproteobacteria bacterium WS11]', 'gi|1543101821|ref|WP_126007017.1|', '1.0e-40', '100.00', '100.00', '174']	Ribosomal_S15	30S ribosomal protein S15	30S ribosomal protein S15
GE000222	COG3920|Histidine kinase	[T]: Signal transduction mechanisms	--	--	['GE000222', 'histidine kinase [Alphaproteobacteria bacterium WS11]', 'gi|1543101823|ref|WP_126007019.1|', '0.0e+00', '99.82', '100.00', '1089']	HWE_HK	Blue-light-activated histidine kinase 1	Histidine kinase
GE000223	COG0130|Responsible for synthesis of pseudouridine from uracil- 55 in the psi GC loop of transfer RNAs (By similarity)	[J]: Translation, ribosomal structure and biogenesis	Molecular Function: RNA binding (GO:0003723); Molecular Function: pseudouridine synthase activity (GO:0009982); Biological Process: tRNA pseudouridine synthesis (GO:0031119)	K03177|tRNA pseudouridine55 synthase	['GE000223', 'tRNA pseudouridine(55) synthase TruB [Alphaproteobacteria bacterium WS11]', 'gi|1543101825|ref|WP_126007021.1|', '1.8e-177', '99.68', '100.00', '630']	TruB_N;TruB_C_2;TruB-C_2	tRNA pseudouridine synthase B	tRNA pseudouridine synthase B
GE000224	COG0858|Associates with free 30S ribosomal subunits (but not with 30S subunits that are part of 70S ribosomes or polysomes). Essential for efficient processing of 16S rRNA. May interact with the 5'-terminal helix region of 16S rRNA (By similarity)	[J]: Translation, ribosomal structure and biogenesis	Cellular Component: cytoplasm (GO:0005737); Biological Process: rRNA processing (GO:0006364)	K02834|ribosome-binding factor A	['GE000224', '30S ribosome-binding factor RbfA [Alphaproteobacteria bacterium WS11]', 'gi|1543101827|ref|WP_126007023.1|', '6.9e-74', '100.00', '100.00', '285']	RBFA	Ribosome-binding factor A	Ribosome-binding factor A
GE000225	COG0532|One of the essential components for the initiation of protein synthesis. Protects formylmethionyl-tRNA from spontaneous hydrolysis and promotes its binding to the 30S ribosomal subunits. Also involved in the hydrolysis of GTP during the formation of the 70S ribosomal complex (By similarity)	[J]: Translation, ribosomal structure and biogenesis	Molecular Function: translation initiation factor activity (GO:0003743); Molecular Function: GTPase activity (GO:0003924); Molecular Function: GTP binding (GO:0005525); Cellular Component: cytoplasm (GO:0005737); Biological Process: translational initiation (GO:0006413)	K02519|translation initiation factor IF-2	['GE000225', 'translation initiation factor IF-2 [Alphaproteobacteria bacterium WS11]', 'gi|1543101829|ref|WP_126007025.1|', '0.0e+00', '99.78', '100.00', '1252']	IF-2;GTP_EFTU;MMR_HSR1;IF2_N;IF2_assoc;GTP_EFTU_D2;FeoB_N;SRPRB;Ras;PduV-EutP	Translation initiation factor IF-2	Translation initiation factor IF-2
GE000226	COG2740|Nucleic-acid-binding protein implicated in transcription termination	[K]: Transcription	--	K07742|uncharacterized protein	['GE000226', 'RNA-binding protein [Alphaproteobacteria bacterium WS11]', 'gi|1543107431|ref|WP_126012577.1|', '4.8e-105', '98.59', '100.00', '389']	DUF448	--	RNA-binding protein
GE000227	COG0195|Transcription elongation factor NusA	[K]: Transcription	Molecular Function: nucleotide binding (GO:0000166); Molecular Function: DNA-binding transcription factor activity (GO:0003700); Molecular Function: translation elongation factor activity (GO:0003746); Cellular Component: cytoplasm (GO:0005737); Biological Process: translational elongation (GO:0006414); Biological Process: transcription antitermination (GO:0031564)	K02600|transcription termination/antitermination protein NusA	['GE000227', 'transcription termination/antitermination protein NusA [Alphaproteobacteria bacterium WS11]', 'gi|1543101832|ref|WP_126007028.1|', '2.7e-290', '100.00', '100.00', '1006']	NusA_N;KH_5;HHH_5;S1;KH_2	Transcription termination/antitermination protein NusA	Transcription termination/antitermination protein NusA
GE000228	COG0779|Required for maturation of 30S ribosomal subunits (By similarity)	[S]: Function unknown	Cellular Component: cytoplasm (GO:0005737); Biological Process: ribosomal small subunit biogenesis (GO:0042274)	K09748|ribosome maturation factor RimP	['GE000228', 'ribosome maturation factor RimP [Alphaproteobacteria bacterium WS11]', 'gi|1543101834|ref|WP_126007030.1|', '3.6e-97', '98.10', '100.00', '363']	DUF150;DUF150_C	Ribosome maturation factor RimP	Ribosome maturation factor RimP
GE000229	NOG00044|(ABC) transporter	[V]: Defense mechanisms	Molecular Function: ATP binding (GO:0005524); Biological Process: drug transmembrane transport (GO:0006855); Molecular Function: xenobiotic transmembrane transporting ATPase activity (GO:0008559); Molecular Function: ATPase-coupled phosphate ion transmembrane transporter activity (GO:0015415); Cellular Component: integral component of membrane (GO:0016021); Biological Process: phosphate ion trans…	K06147|ATP-binding cassette, subfamily B, bacterial	['GE000229', 'ATP-binding cassette domain-containing protein [Alphaproteobacteria bacterium WS11]', 'gi|1543101836|ref|WP_126007032.1|', '0.0e+00', '99.18', '100.00', '1135']	ABC_tran;ABC_membrane	Uncharacterized ABC transporter ATP-binding protein y4gM	ABC transporter ATP-binding protein
GE000230	COG0289|Catalyzes the conversion of 4-hydroxy- tetrahydrodipicolinate (HTPA) to tetrahydrodipicolinate (By similarity)	[E]: Amino acid transport and metabolism	Cellular Component: cytoplasm (GO:0005737); Molecular Function: 4-hydroxy-tetrahydrodipicolinate reductase (GO:0008839); Biological Process: lysine biosynthetic process via diaminopimelate (GO:0009089); Molecular Function: oxidoreductase activity, acting on CH or CH2 groups, NAD or NADP as acceptor (GO:0016726); Biological Process: diaminopimelate biosynthetic process (GO:0019877); Molecular Func…	K00215|4-hydroxy-tetrahydrodipicolinate reductase	['GE000230', '4-hydroxy-tetrahydrodipicolinate reductase [Alphaproteobacteria bacterium WS11]', 'gi|1543101838|ref|WP_126007034.1|', '9.1e-141', '96.74', '100.00', '508']	DapB_C;DapB_N	4-hydroxy-tetrahydrodipicolinate reductase	4-hydroxy-tetrahydrodipicolinate reductase
GE000231	COG2900|Protein slyX homolog	[S]: Function unknown	--	K03745|SlyX protein	['GE000231', 'hypothetical protein [Alphaproteobacteria bacterium WS11]', 'gi|1543101840|ref|WP_126007036.1|', '2.9e-27', '94.29', '100.00', '129']	SlyX	Protein SlyX homolog	Protein SlyX homolog
GE000232	COG0824|Thioesterase	[R]: General function prediction only	--	K07107|acyl-CoA thioester hydrolase	['GE000232', 'acyl-CoA thioesterase [Alphaproteobacteria bacterium WS11]', 'gi|1543101842|ref|WP_126007038.1|', '3.3e-73', '94.44', '100.00', '283']	4HBT;4HBT_2	--	Acyl-CoA thioesterase
GE000233	COG3845|(ABC) transporter	[R]: General function prediction only	Molecular Function: ATP binding (GO:0005524); Molecular Function: monosaccharide-transporting ATPase activity (GO:0015407); Biological Process: monosaccharide transmembrane transport (GO:0015749)	K02056|simple sugar transport system ATP-binding protein	['GE000233', 'ATP-binding cassette domain-containing protein [Alphaproteobacteria bacterium WS11]', 'gi|1543101844|ref|WP_126007040.1|', '4.1e-280', '99.02', '100.00', '972']	ABC_tran;AAA_21	Ribose import ATP-binding protein RbsA	ABC transporter ATP-binding protein
GE000234	COG4603|ABC transporter (permease)	[R]: General function prediction only	Molecular Function: transporter activity (GO:0005215); Cellular Component: plasma membrane (GO:0005886); Biological Process: transport (GO:0006810); Cellular Component: integral component of membrane (GO:0016021)	K02057|simple sugar transport system permease protein	['GE000234', 'ABC transporter permease [Alphaproteobacteria bacterium WS11]', 'gi|1543101847|ref|WP_126007043.1|', '5.7e-202', '98.67', '100.00', '712']	BPD_transp_2	Uncharacterized protein MG120 homolog	ABC transporter permease
GE000235	COG1079|ABC transporter (permease)	[R]: General function prediction only	Molecular Function: transporter activity (GO:0005215); Cellular Component: plasma membrane (GO:0005886); Biological Process: transport (GO:0006810); Cellular Component: integral component of membrane (GO:0016021)	K02057|simple sugar transport system permease protein	['GE000235', 'ABC transporter permease [Alphaproteobacteria bacterium WS11]', 'gi|1543101849|ref|WP_126007045.1|', '5.2e-172', '100.00', '100.00', '612']	BPD_transp_2	--	ABC transporter permease
GE000236	COG0295|cytidine deaminase	[F]: Nucleotide transport and metabolism	Molecular Function: cytidine deaminase activity (GO:0004126); Molecular Function: zinc ion binding (GO:0008270); Biological Process: cytidine deamination (GO:0009972)	K01489|cytidine deaminase	['GE000236', 'cytidine deaminase [Alphaproteobacteria bacterium WS11]', 'gi|1543101852|ref|WP_126007048.1|', '1.0e-65', '99.23', '100.00', '258']	dCMP_cyt_deam_1;dCMP_cyt_deam_2	Cytidine deaminase	Cytidine deaminase
GE000237	COG0005|The purine nucleoside phosphorylases catalyze the phosphorolytic breakdown of the N-glycosidic bond in the beta- (deoxy)ribonucleoside molecules, with the formation of the corresponding free purine bases and pentose-1-phosphate (By similarity)	[F]: Nucleotide transport and metabolism	Molecular Function: purine-nucleoside phosphorylase activity (GO:0004731); Biological Process: nucleoside metabolic process (GO:0009116)	K03783|purine-nucleoside phosphorylase	['GE000237', 'purine-nucleoside phosphorylase [Alphaproteobacteria bacterium WS11]', 'gi|1543101854|ref|WP_126007050.1|', '1.7e-139', '98.11', '100.00', '504']	PNP_UDP_1	Purine nucleoside phosphorylase 1	Purine nucleoside phosphorylase
GE000238	COG0274|Catalyzes a reversible aldol reaction between acetaldehyde and D-glyceraldehyde 3-phosphate to generate 2-deoxy- D-ribose 5-phosphate (By similarity)	[F]: Nucleotide transport and metabolism	Biological Process: phosphate-containing compound metabolic process (GO:0006796); Molecular Function: lyase activity (GO:0016829); Biological Process: organophosphate catabolic process (GO:0046434); Biological Process: carbohydrate derivative catabolic process (GO:1901136)	K01619|deoxyribose-phosphate aldolase	['GE000238', 'deoxyribose-phosphate aldolase [Alphaproteobacteria bacterium WS11]', 'gi|1543101857|ref|WP_126007053.1|', '2.7e-131', '97.67', '100.00', '477']	DeoC	Deoxyribose-phosphate aldolase	Deoxyribose-phosphate aldolase
GE000239	COG0213|The enzymes which catalyze the reversible phosphorolysis of pyrimidine nucleosides are involved in the degradation of these compounds and in their utilization as carbon and energy sources, or in the rescue of pyrimidine bases for nucleotide synthesis (By similarity)	[F]: Nucleotide transport and metabolism	Biological Process: pyrimidine nucleoside metabolic process (GO:0006213); Molecular Function: transferase activity, transferring pentosyl groups (GO:0016763)	K00758|thymidine phosphorylase	['GE000239', 'thymidine phosphorylase [Alphaproteobacteria bacterium WS11]', 'gi|1543101859|ref|WP_126007055.1|', '2.4e-220', '99.77', '100.00', '773']	Glycos_transf_3;Glycos_trans_3N;PYNP_C	Thymidine phosphorylase	Thymidine phosphorylase
GE000240	COG3577|aspartyl protease	[S]: Function unknown	--	K06985|aspartyl protease family protein	['GE000240', 'TIGR02281 family clan AA aspartic protease [Alphaproteobacteria bacterium WS11]', 'gi|1543101861|ref|WP_126007057.1|', '2.3e-95', '100.00', '100.00', '357']	gag-asp_proteas;Asp_protease_2;RVP	--	TIGR02281 family clan AA aspartic protease
GE000241	--	--	--	--	['GE000241', 'hypothetical protein [Mesorhizobium oceanicum]', 'gi|1119688121|ref|WP_072606911.1|', '4.6e-22', '78.79', '100.00', '112']	--	--	Uncharacterized protein
GE000242	--	--	--	--	['GE000242', 'hypothetical protein [Stappia sp. 22II-S9-Z10]', 'gi|1180030394|ref|WP_083552352.1|', '1.7e-17', '48.28', '92.55', '97']	--	--	Uncharacterized protein
GE000243	COG0035|Catalyzes the conversion of uracil and 5-phospho-alpha- D-ribose 1-diphosphate (PRPP) to UMP and diphosphate (By similarity)	[F]: Nucleotide transport and metabolism	Molecular Function: magnesium ion binding (GO:0000287); Molecular Function: uracil phosphoribosyltransferase activity (GO:0004845); Molecular Function: GTP binding (GO:0005525); Biological Process: uracil salvage (GO:0006223); Biological Process: UMP salvage (GO:0044206)	K00761|uracil phosphoribosyltransferase	['GE000243', 'uracil phosphoribosyltransferase [Alphaproteobacteria bacterium WS11]', 'gi|1543101863|ref|WP_126007059.1|', '5.2e-112', '100.00', '100.00', '412']	UPRTase;Pribosyltran	Uracil phosphoribosyltransferase	Uracil phosphoribosyltransferase
GE000244	COG1454|alcohol dehydrogenase	[C]: Energy production and conversion	Molecular Function: alcohol dehydrogenase (NAD) activity (GO:0004022); Molecular Function: metal ion binding (GO:0046872); Biological Process: oxidation-reduction process (GO:0055114)	--	['GE000244', 'iron-containing alcohol dehydrogenase [Alphaproteobacteria bacterium WS11]', 'gi|1543101865|ref|WP_126007061.1|', '7.5e-218', '98.70', '100.00', '765']	Fe-ADH;Fe-ADH_2	NAD-dependent methanol dehydrogenase	Iron-containing alcohol dehydrogenase
GE000245	COG1012|Dehydrogenase	[C]: Energy production and conversion	Molecular Function: aldehyde dehydrogenase (NAD) activity (GO:0004029); Biological Process: oxidation-reduction process (GO:0055114)	--	['GE000245', 'aldehyde dehydrogenase family protein [Alphaproteobacteria bacterium WS11]', 'gi|1543101867|ref|WP_126007063.1|', '1.2e-257', '97.83', '100.00', '897']	Aldedh	4,4&apos;-diapolycopene aldehyde oxidase	Aldehyde dehydrogenase family protein
GE000246	COG0174|glutamine synthetase	[E]: Amino acid transport and metabolism	Molecular Function: glutamate-ammonia ligase activity (GO:0004356); Biological Process: glutamine biosynthetic process (GO:0006542)	K01915|glutamine synthetase	['GE000246', 'glutamine synthetase [Alphaproteobacteria bacterium WS11]', 'gi|1543101869|ref|WP_126007065.1|', '8.5e-269', '99.56', '100.00', '934']	Gln-synt_C	Glutamine synthetase	Glutamine synthetase
GE000247	COG4663|extracellular solute-binding protein, family 7	[Q]: Secondary metabolites biosynthesis, transport and catabolism	Biological Process: transport (GO:0006810); Cellular Component: outer membrane-bounded periplasmic space (GO:0030288)	--	['GE000247', 'C4-dicarboxylate ABC transporter [Alphaproteobacteria bacterium WS11]', 'gi|1543101871|ref|WP_126007067.1|', '2.4e-210', '99.44', '100.00', '740']	DctP	--	C4-dicarboxylate ABC transporter
GE000248	COG4664|trap dicarboxylate transporter dctm subunit	[Q]: Secondary metabolites biosynthesis, transport and catabolism	Cellular Component: integral component of membrane (GO:0016021)	--	['GE000248', 'TRAP transporter large permease subunit [Alphaproteobacteria bacterium WS11]', 'gi|1543101873|ref|WP_126007069.1|', '2.4e-236', '100.00', '100.00', '827']	DctM	C4-dicarboxylate TRAP transporter large permease protein DctM	TRAP transporter large permease subunit
GE000249	NOG15987|Tripartite ATP-Independent Periplasmic transporter DctQ	[G]: Carbohydrate transport and metabolism	Cellular Component: integral component of membrane (GO:0016021)	--	['GE000249', 'TRAP transporter small permease subunit [Alphaproteobacteria bacterium WS11]', 'gi|1543101875|ref|WP_126007071.1|', '1.0e-86', '98.82', '100.00', '328']	DctQ	--	TRAP transporter small permease subunit
GE000250	COG3931|N-formylglutamate amidohydrolase	[E]: Amino acid transport and metabolism	Molecular Function: N-acetylmuramoyl-L-alanine amidase activity (GO:0008745); Biological Process: peptidoglycan catabolic process (GO:0009253)	--	['GE000250', 'N-formylglutamate amidohydrolase [Alphaproteobacteria bacterium WS11]', 'gi|1543101877|ref|WP_126007073.1|', '6.3e-147', '99.62', '100.00', '529']	FGase	--	N-formylglutamate amidohydrolase
GE000251	COG1737|Transcriptional regulator	[K]: Transcription	Molecular Function: binding (GO:0005488); Biological Process: primary metabolic process (GO:0044238); Biological Process: organic substance metabolic process (GO:0071704)	--	['GE000251', 'SIS domain-containing protein [Alphaproteobacteria bacterium WS11]', 'gi|1543101879|ref|WP_126007075.1|', '3.6e-145', '99.64', '100.00', '523']	SIS;HTH_6	--	MurR/RpiR family transcriptional regulator
GE000252	COG0313|Catalyzes the 2'-O-methylation of the ribose of cytidine 1402 (C1402) in 16S rRNA (By similarity)	[R]: General function prediction only	Biological Process: rRNA processing (GO:0006364); Molecular Function: methyltransferase activity (GO:0008168); Biological Process: methylation (GO:0032259)	K07056|16S rRNA (cytidine1402-2'-O)-methyltransferase	['GE000252', '16S rRNA (cytidine(1402)-2&apos;-O)-methyltransferase [Alphaproteobacteria bacterium WS11]', 'gi|1543101881|ref|WP_126007077.1|', '1.7e-159', '99.05', '100.00', '571']	TP_methylase	Ribosomal RNA small subunit methyltransferase I	Ribosomal RNA small subunit methyltransferase I
GE000253	COG0792|UPF0102 protein	[L]: Replication, recombination and repair	--	K07460|putative endonuclease	['GE000253', 'YraN family protein [Alphaproteobacteria bacterium WS11]', 'gi|1543101883|ref|WP_126007079.1|', '1.0e-56', '98.32', '100.00', '228']	UPF0102	UPF0102 protein mlr4633	UPF0102 protein D5400_01755
GE000254	COG0189|Responsible for the addition of glutamate residues to the C-terminus of ribosomal protein S6 (By similarity)	--	Molecular Function: magnesium ion binding (GO:0000287); Molecular Function: glutathione synthase activity (GO:0004363); Molecular Function: ATP binding (GO:0005524); Cellular Component: cytosol (GO:0005829); Biological Process: glutathione biosynthetic process (GO:0006750); Molecular Function: manganese ion binding (GO:0030145)	K01920|glutathione synthase	['GE000254', 'glutathione synthase [Alphaproteobacteria bacterium WS11]', 'gi|1543101885|ref|WP_126007081.1|', '5.6e-179', '99.36', '100.00', '636']	GSH-S_ATP;GSH-S_N;RimK	Glutathione synthetase	Glutathione synthetase
GE000255	COG0606|Mg chelatase subunit ChlI	[O]: Posttranslational modification, protein turnover, chaperones	--	K07391|magnesium chelatase family protein	['GE000255', 'ATP-binding protein [Alphaproteobacteria bacterium WS11]', 'gi|1543101887|ref|WP_126007083.1|', '8.1e-112', '99.54', '86.11', '412']	ChlI;Mg_chelatase	Uncharacterized protein YifB	ATP-binding protein
GE000256	NOG97268|--	[S]: Function unknown	--	--	['GE000256', 'hypothetical protein [Rhizobiales bacterium]', 'gi|1427097385|ref|WP_113556524.1|', '1.4e-151', '79.88', '100.00', '545']	--	--	Uncharacterized protein
GE000257	NOG94267|rna polymerase	[K]: Transcription	Biological Process: transcription, DNA-templated (GO:0006351)	K03088|RNA polymerase sigma-70 factor, ECF subfamily	['GE000257', 'RNA polymerase sigma factor [Pseudaminobacter salicylatoxidans]', 'gi|518000597|ref|WP_019170805.1|', '3.0e-31', '55.71', '99.28', '144']	Sigma70_r4_2;Sigma70_r4	--	RNA polymerase sigma-70 factor (ECF subfamily)
GE000258	COG5662|Transmembrane anti-sigma factor	[K]: Transcription	--	--	['GE000258', 'hypothetical protein [Rhodobacteraceae bacterium WD3A24]', 'gi|1357957337|ref|WP_105319590.1|', '4.0e-29', '36.50', '99.61', '137']	zf-HC2	--	Uncharacterized protein
GE000259	COG2041|The exact function is not known. Can catalyze the reduction of a variety of substrates like dimethyl sulfoxide, trimethylamine N-oxide, phenylmethyl sulfoxide and L-methionine sulfoxide. Cannot reduce cyclic N-oxides. Shows no activity as sulfite oxidase (By similarity)	[R]: General function prediction only	Molecular Function: oxidoreductase activity (GO:0016491); Molecular Function: molybdenum ion binding (GO:0030151); Biological Process: nitrate assimilation (GO:0042128); Biological Process: oxidation-reduction process (GO:0055114)	K00387|sulfite oxidase	['GE000259', 'sulfite oxidase [Paracoccus sp. PAMC 22219]', 'gi|754891532|ref|WP_042250312.1|', '5.6e-160', '70.47', '97.96', '573']	Oxidored_molyb;Mo-co_dimer	--	Sulfite oxidase
GE000260(mono/diheme cytochrome c family protein ; cytochrome c6)	NOG81805|Cytochrome c	[C]: Energy production and conversion	Molecular Function: binding (GO:0005488)	--	['GE000260', 'cytochrome c [Aminobacter sp. MSH1]', 'gi|1383481106|ref|WP_108610859.1|', '3.0e-23', '55.77', '96.30', '117']	Cytochrome_CBB3;Cytochrom_C	--	Cytochrome c
GE000261	COG2855|Membrane	[S]: Function unknown	Cellular Component: membrane (GO:0016020)	--	['GE000261', 'putative sulfate exporter family transporter [Parvularculaceae bacterium]', 'gi|1576614457|ref|RZO64501.1|', '5.7e-97', '61.71', '94.61', '363']	Cons_hypoth698	UPF0324 membrane protein TauZ	Putative sulfate exporter family transporter
GE000262	COG2801|Retrotransposon protein	[L]: Replication, recombination and repair	Molecular Function: DNA binding (GO:0003677); Molecular Function: transposase activity (GO:0004803); Biological Process: transposition, DNA-mediated (GO:0006313)	K07497|putative transposase	['GE000262', 'transposase [Mesorhizobium japonicum MAFF 303099]', 'gi|14025707|ref|BAB52307.1|', '1.7e-40', '100.00', '100.00', '174']	HTH_Tnp_1;HTH_23	Insertion element ISR1 uncharacterized 10 kDa protein A3	Transposase
GE000263	COG2801|Retrotransposon protein	[L]: Replication, recombination and repair	Molecular Function: nucleic acid binding (GO:0003676); Biological Process: DNA integration (GO:0015074)	K07497|putative transposase	['GE000263', 'IS3 family transposase [Nitratireductor sp. StC3]', 'gi|1370918926|ref|WP_106573738.1|', '1.2e-151', '92.11', '100.00', '545']	rve_3;rve;HTH_21	Insertion element IS407 uncharacterized 31.7 kDa protein	IS3 family transposase
GE000264	NOG107194|--	[S]: Function unknown	--	--	['GE000264', 'hypothetical protein [Rhizobiales bacterium]', 'gi|1426189636|ref|WP_113095302.1|', '4.0e-22', '47.90', '91.54', '113']	--	--	Uncharacterized protein
GE000266	--	--	--	--	['GE000266', 'hypothetical protein [Mesorhizobium sp. LSHC412B00]', 'gi|563518858|ref|WP_023725255.1|', '7.1e-10', '27.38', '78.11', '73']	--	--	Uncharacterized protein
GE000267	--	--	--	--	['GE000267', 'hypothetical protein [Afipia sp. 1NLS2]', 'gi|496699740|ref|WP_009341283.1|', '8.1e-17', '42.37', '95.87', '95']	--	--	Uncharacterized protein
GE000268	NOG35261|dna-directed dna polymerase	[L]: Replication, recombination and repair	Biological Process: nucleic acid metabolic process (GO:0090304)	--	['GE000268', 'hypothetical protein [Mesorhizobium japonicum]', 'gi|499215083|ref|WP_010912623.1|', '6.0e-263', '54.21', '98.97', '916']	DNA_pol_B_2	Primer-independent DNA polymerase PolB	DNA-directed DNA polymerase
GE000270	COG1961|Resolvase	[L]: Replication, recombination and repair	--	--	['GE000270', 'recombinase family protein [Mesorhizobium sp. M8A.F.Ca.ET.021.01.1.1]', 'gi|1551223938|ref|WP_127275312.1|', '4.9e-52', '59.22', '92.79', '213']	Resolvase	--	Resolvase
GE000271	COG4928|p-loop domain protein	[R]: General function prediction only	--	--	['GE000271', 'hypothetical protein EOS49_18380 [Mesorhizobium sp.]', 'gi|1555268466|ref|RWE85098.1|', '5.5e-217', '52.62', '97.69', '763']	KAP_NTPase	Phage T7 exclusion protein	KAP NTPase domain-containing protein
GE000272	--	--	--	--	['GE000272', 'hypothetical protein [Bosea sp. Root381]', 'gi|948146964|ref|WP_056805262.1|', '2.4e-74', '44.24', '98.21', '288']	--	--	Uncharacterized protein
GE000273	--	--	--	--	['GE000273', 'hypothetical protein D5400_13975 [Alphaproteobacteria bacterium WS11]', 'gi|1537794499|ref|AZN72236.1|', '2.9e-08', '46.27', '100.00', '66']	--	--	Uncharacterized protein
GE000274	NOG98401|--	[S]: Function unknown	--	--	['GE000274', 'hypothetical protein [Sinorhizobium meliloti]', 'gi|1553229854|ref|WP_127666022.1|', '1.8e-32', '67.03', '98.91', '147']	--	--	Uncharacterized protein
GE000275	COG1961|Resolvase	[L]: Replication, recombination and repair	--	--	['GE000275', 'recombinase family protein [Mesorhizobium sp. M2A.F.Ca.ET.046.03.2.1]', 'gi|1543182419|ref|WP_126080218.1|', '1.6e-134', '47.75', '93.19', '489']	Resolvase;Recombinase;Zn_ribbon_recom	Uncharacterized protein YbcK	Recombinase family protein
GE000276	COG0606|Mg chelatase subunit ChlI	[O]: Posttranslational modification, protein turnover, chaperones	--	K07391|magnesium chelatase family protein	['GE000276', 'ATP-binding protein [Alphaproteobacteria bacterium WS11]', 'gi|1543101887|ref|WP_126007083.1|', '6.5e-161', '100.00', '100.00', '575']	Mg_chelatase;Mg_chelatase_C;AAA_5;MCM;Sigma54_activat	Competence protein ComM	ATP-binding protein
GE000277	COG0775|Catalyzes the irreversible cleavage of the glycosidic bond in both 5'-methylthioadenosine (MTA) and S- adenosylhomocysteine (SAH AdoHcy) to adenine and the corresponding thioribose, 5'-methylthioribose and S-ribosylhomocysteine, respectively (By similarity)	[F]: Nucleotide transport and metabolism	Biological Process: metabolic process (GO:0008152); Molecular Function: hydrolase activity, hydrolyzing N-glycosyl compounds (GO:0016799)	K01243|adenosylhomocysteine nucleosidase	['GE000277', 'phosphorylase [Alphaproteobacteria bacterium WS11]', 'gi|1543107434|ref|WP_126012580.1|', '1.9e-158', '98.31', '95.18', '567']	PNP_UDP_1;NUP	5&apos;-methylthioadenosine/S-adenosylhomocysteine nucleosidase	Phosphorylase
GE000278	COG3186|Phenylalanine 4-monooxygenase	[E]: Amino acid transport and metabolism	Molecular Function: phenylalanine 4-monooxygenase activity (GO:0004505); Molecular Function: iron ion binding (GO:0005506); Biological Process: L-phenylalanine catabolic process (GO:0006559); Biological Process: oxidation-reduction process (GO:0055114)	K00500|phenylalanine-4-hydroxylase	['GE000278', 'phenylalanine 4-monooxygenase [Alphaproteobacteria bacterium WS11]', 'gi|1543101889|ref|WP_126007085.1|', '1.2e-156', '98.21', '100.00', '561']	Biopterin_H	Phenylalanine-4-hydroxylase	Phenylalanine 4-monooxygenase
GE000279	COG1522|transcriptional regulator AsnC family	[K]: Transcription	Molecular Function: DNA binding (GO:0003677); Biological Process: transcription, DNA-templated (GO:0006351)	K03719|Lrp/AsnC family transcriptional regulator, leucine-responsive regulatory protein	['GE000279', 'AsnC family transcriptional regulator [Alphaproteobacteria bacterium WS11]', 'gi|1543101891|ref|WP_126007087.1|', '2.0e-74', '97.30', '87.57', '287']	AsnC_trans_reg;HTH_AsnC-type;HTH_24	Leucine-responsive regulatory protein	Lrp/AsnC family transcriptional regulator
GE000280	COG1294|cytochrome d ubiquinol oxidase, subunit ii	[C]: Energy production and conversion	Cellular Component: integral component of membrane (GO:0016021); Biological Process: oxidation-reduction process (GO:0055114)	K00426|cytochrome bd ubiquinol oxidase subunit II	['GE000280', 'cytochrome d ubiquinol oxidase subunit II [Alphaproteobacteria bacterium WS11]', 'gi|1543101893|ref|WP_126007089.1|', '1.4e-180', '100.00', '100.00', '641']	Cyt_bd_oxida_II	Cytochrome bd-II ubiquinol oxidase subunit 2	Cytochrome d ubiquinol oxidase subunit II
GE000281	COG1271|(Ubiquinol oxidase) subunit I	[C]: Energy production and conversion	Cellular Component: integral component of membrane (GO:0016021)	K00425|cytochrome bd ubiquinol oxidase subunit I	['GE000281', 'cytochrome ubiquinol oxidase subunit I [Alphaproteobacteria bacterium WS11]', 'gi|1543101895|ref|WP_126007091.1|', '9.0e-266', '99.57', '100.00', '924']	Cyt_bd_oxida_I	Cytochrome bd ubiquinol oxidase subunit 1	Cytochrome ubiquinol oxidase subunit I
GE000282	--	--	--	--	['GE000282', 'hypothetical protein [Alphaproteobacteria bacterium WS11]', 'gi|1543101897|ref|WP_126007093.1|', '2.0e-44', '98.88', '100.00', '187']	--	--	Uncharacterized protein
GE000283	COG4325|Membrane	[S]: Function unknown	--	--	['GE000283', 'DUF2254 domain-containing protein [Alphaproteobacteria bacterium WS11]', 'gi|1543101899|ref|WP_126007095.1|', '6.7e-204', '95.16', '100.00', '719']	DUF2254	--	DUF2254 domain-containing protein
GE000284	--	--	--	--	['GE000284', 'hypothetical protein [Alphaproteobacteria bacterium WS11]', 'gi|1543101901|ref|WP_126007097.1|', '4.7e-30', '100.00', '100.00', '139']	--	--	Uncharacterized protein
GE000285	COG3672|Transglutaminase family protein cysteine peptidase, btlcp	[S]: Function unknown	--	--	['GE000285', 'transglutaminase [Alphaproteobacteria bacterium WS11]', 'gi|1543107437|ref|WP_126012583.1|', '1.2e-94', '99.42', '89.06', '355']	Peptidase_C93	--	Transglutaminase
GE000286	COG0596|Alpha beta hydrolase	[R]: General function prediction only	Molecular Function: hydrolase activity (GO:0016787)	--	['GE000286', 'alpha/beta fold hydrolase [Alphaproteobacteria bacterium WS11]', 'gi|1543101903|ref|WP_126007099.1|', '5.0e-152', '99.63', '100.00', '546']	Hydrolase_4;Abhydrolase_6;Abhydrolase_1	--	Alpha/beta hydrolase
GE000287	COG0290|IF-3 binds to the 30S ribosomal subunit and shifts the equilibrum between 70S ribosomes and their 50S and 30S subunits in favor of the free subunits, thus enhancing the availability of 30S subunits on which protein synthesis initiation begins (By similarity)	[J]: Translation, ribosomal structure and biogenesis	Molecular Function: translation initiation factor activity (GO:0003743); Cellular Component: cytoplasm (GO:0005737); Biological Process: translational initiation (GO:0006413)	K02520|translation initiation factor IF-3	['GE000287', 'translation initiation factor IF-3 [Alphaproteobacteria bacterium WS11]', 'gi|1543101905|ref|WP_126007101.1|', '1.9e-112', '100.00', '100.00', '414']	IF3_C;IF3_N	Translation initiation factor IF-3	Translation initiation factor IF-3
GE000288	COG2020|isoprenylcysteine carboxyl methyltransferase	[O]: Posttranslational modification, protein turnover, chaperones	Cellular Component: membrane (GO:0016020); Molecular Function: transferase activity (GO:0016740)	--	['GE000288', 'isoprenylcysteine carboxylmethyltransferase family protein [Alphaproteobacteria bacterium WS11]', 'gi|1543101907|ref|WP_126007103.1|', '2.2e-107', '99.52', '100.00', '397']	PEMT;ICMT	Cobalt-zinc-cadmium resistance protein CzcN	Isoprenylcysteine carboxylmethyltransferase family protein
GE000289	COG1902|NADH flavin oxidoreductase, NADH oxidase	[C]: Energy production and conversion	Molecular Function: catalytic activity (GO:0003824)	K10680|N-ethylmaleimide reductase	['GE000289', 'N-ethylmaleimide reductase [Alphaproteobacteria bacterium WS11]', 'gi|1543101909|ref|WP_126007105.1|', '1.9e-207', '99.18', '100.00', '730']	Oxidored_FMN	N-ethylmaleimide reductase	Alkene reductase
GE000290	COG0291|50s ribosomal protein L35	[J]: Translation, ribosomal structure and biogenesis	Molecular Function: structural constituent of ribosome (GO:0003735); Cellular Component: ribosome (GO:0005840); Biological Process: translation (GO:0006412)	K02916|large subunit ribosomal protein L35	['GE000290', '50S ribosomal protein L35 [Alphaproteobacteria bacterium WS11]', 'gi|1543101911|ref|WP_126007107.1|', '1.8e-26', '100.00', '100.00', '127']	Ribosomal_L35p	50S ribosomal protein L35	50S ribosomal protein L35
GE000291	COG0292|Binds directly to 23S ribosomal RNA and is necessary for the in vitro assembly process of the 50S ribosomal subunit. It is not involved in the protein synthesizing functions of that subunit (By similarity)	[J]: Translation, ribosomal structure and biogenesis	Biological Process: ribosomal large subunit assembly (GO:0000027); Molecular Function: structural constituent of ribosome (GO:0003735); Cellular Component: ribosome (GO:0005840); Biological Process: translation (GO:0006412); Molecular Function: rRNA binding (GO:0019843)	K02887|large subunit ribosomal protein L20	['GE000291', '50S ribosomal protein L20 [Alphaproteobacteria bacterium WS11]', 'gi|1543101913|ref|WP_126007109.1|', '1.0e-65', '100.00', '100.00', '258']	Ribosomal_L20	50S ribosomal protein L20	50S ribosomal protein L20
GE000292	--	--	--	--	['GE000292', 'serine/threonine protein phosphatase [Alphaproteobacteria bacterium WS11]', 'gi|1543101915|ref|WP_126007111.1|', '1.5e-165', '98.03', '100.00', '591']	--	--	Serine/threonine protein phosphatase
GE000293	COG0016|phenylalanyL-tRNA synthetase, alpha subunit	[J]: Translation, ribosomal structure and biogenesis	--	K01889|phenylalanyl-tRNA synthetase alpha chain	['GE000293', 'phenylalanine--tRNA ligase subunit alpha [Alphaproteobacteria bacterium WS11]', 'gi|1543101917|ref|WP_126007113.1|', '2.4e-205', '99.44', '100.00', '723']	tRNA-synt_2d;Phe_tRNA-synt_N	Phenylalanine--tRNA ligase alpha subunit	Phenylalanine--tRNA ligase alpha subunit
GE000294	NOG84792|--	[S]: Function unknown	--	--	['GE000294', 'DUF4160 domain-containing protein [Alphaproteobacteria bacterium WS11]', 'gi|1543101919|ref|WP_126007115.1|', '4.0e-38', '94.81', '100.00', '166']	DUF4160	--	DUF4160 domain-containing protein
GE000295	NOG80318|Pfam:DUF3532	[S]: Function unknown	--	--	['GE000295', 'DUF2442 domain-containing protein [Alphaproteobacteria bacterium WS11]', 'gi|1543101921|ref|WP_126007117.1|', '9.7e-47', '95.65', '100.00', '194']	DUF2442	--	DUF2442 domain-containing protein
GE000296	COG3791|Glutathione-dependent formaldehyde-activating Gfa	[S]: Function unknown	--	--	['GE000296', 'GFA family protein [Alphaproteobacteria bacterium WS11]', 'gi|1543101923|ref|WP_126007119.1|', '7.8e-74', '98.47', '100.00', '285']	GFA	--	GFA family protein
GE000297	COG0072|phenylalanyl-tRNA synthetase (beta subunit)	[J]: Translation, ribosomal structure and biogenesis	Molecular Function: tRNA binding (GO:0000049); Molecular Function: magnesium ion binding (GO:0000287); Molecular Function: phenylalanine-tRNA ligase activity (GO:0004826); Molecular Function: ATP binding (GO:0005524); Cellular Component: cytoplasm (GO:0005737); Biological Process: phenylalanyl-tRNA aminoacylation (GO:0006432); Biological Process: tRNA processing (GO:0008033)	K01890|phenylalanyl-tRNA synthetase beta chain	['GE000297', 'phenylalanine--tRNA ligase subunit beta [Alphaproteobacteria bacterium WS11]', 'gi|1543101925|ref|WP_126007121.1|', '0.0e+00', '98.50', '100.00', '1555']	B3_4;tRNA_synthFbeta;FDX-ACB;tRNA_bind;B5	Phenylalanine--tRNA ligase beta subunit	Phenylalanine--tRNA ligase beta subunit
GE000298	NOG212291|Methyl-accepting chemotaxis	[T]: Signal transduction mechanisms	Molecular Function: obsolete signal transducer activity (GO:0004871); Biological Process: signal transduction (GO:0007165); Cellular Component: membrane (GO:0016020)	K03406|methyl-accepting chemotaxis protein	['GE000298', 'PAS domain S-box protein [Alphaproteobacteria bacterium WS11]', 'gi|1543101927|ref|WP_126007123.1|', '6.2e-264', '97.10', '100.00', '919']	MCPsignal;PAS_9;PAS_3;PAS_4;PAS;PAS_8	Biofilm dispersion protein BdlA	PAS domain S-box protein
GE000299	COG1744|basic membrane	[R]: General function prediction only	Cellular Component: plasma membrane (GO:0005886)	K07335|basic membrane protein A and related proteins	['GE000299', 'BMP family ABC transporter substrate-binding protein [Alphaproteobacteria bacterium WS11]', 'gi|1543101929|ref|WP_126007125.1|', '4.1e-180', '99.70', '100.00', '639']	Bmp	CD4+ T-cell-stimulating antigen	BMP family ABC transporter substrate-binding protein
GE000300	COG0225|Has an important function as a repair enzyme for proteins that have been inactivated by oxidation. Catalyzes the reversible oxidation-reduction of methionine sulfoxide in proteins to methionine (By similarity)	[O]: Posttranslational modification, protein turnover, chaperones	Biological Process: cellular protein modification process (GO:0006464); Biological Process: response to oxidative stress (GO:0006979); Molecular Function: peptide-methionine (S)-S-oxide reductase activity (GO:0008113); Biological Process: protein repair (GO:0030091); Biological Process: oxidation-reduction process (GO:0055114)	K07304|peptide-methionine (S)-S-oxide reductase	['GE000300', 'peptide-methionine (S)-S-oxide reductase MsrA [Alphaproteobacteria bacterium WS11]', 'gi|1543101931|ref|WP_126007127.1|', '2.3e-123', '98.61', '100.00', '450']	PMSR	Peptide methionine sulfoxide reductase MsrA	Peptide methionine sulfoxide reductase MsrA
GE000301	NOG113003|--	[S]: Function unknown	--	--	['GE000301', 'hypothetical protein D5400_01890 [Alphaproteobacteria bacterium WS11]', 'gi|1537792456|ref|AZN70193.1|', '4.1e-40', '100.00', '100.00', '172']	--	--	Uncharacterized protein
GE000304	COG1011|Hydrolase	[R]: General function prediction only	--	K01560|2-haloacid dehalogenase	['GE000304', 'hypothetical protein [Tropicimonas sp. IMCC34011]', 'gi|1450009136|ref|WP_116084903.1|', '9.9e-70', '55.13', '94.74', '272']	--	--	(S)-2-haloacid dehalogenase 4A
GE000305	NOG64224|Dak2	[R]: General function prediction only	Molecular Function: glycerone kinase activity (GO:0004371); Biological Process: glycerol metabolic process (GO:0006071); Biological Process: phosphorylation (GO:0016310)	K05879|phosphoenolpyruvate---glycerone phosphotransferase subunit DhaL	['GE000305', 'DAK2 domain-containing protein [Alphaproteobacteria bacterium WS11]', 'gi|1543106287|ref|WP_126011433.1|', '3.1e-90', '94.95', '99.50', '340']	Dak2	--	DAK2 domain-containing protein
GE000306	COG2376|Dihydroxyacetone kinase	[G]: Carbohydrate transport and metabolism	Molecular Function: glycerone kinase activity (GO:0004371); Biological Process: glycerol metabolic process (GO:0006071); Biological Process: phosphorylation (GO:0016310)	K05878|phosphoenolpyruvate---glycerone phosphotransferase subunit DhaK	['GE000306', 'dihydroxyacetone kinase subunit DhaK [Alphaproteobacteria bacterium WS11]', 'gi|1543106290|ref|WP_126011436.1|', '8.6e-186', '98.49', '100.00', '658']	Dak1	PTS-dependent dihydroxyacetone kinase 2, dihydroxyacetone-binding subunit DhaK	Dihydroxyacetone kinase subunit DhaK
GE000307	COG0329|Catalyzes the condensation of (S)-aspartate-beta- semialdehyde (S)-ASA and pyruvate to 4-hydroxy- tetrahydrodipicolinate (HTPA) (By similarity)	[E]: Amino acid transport and metabolism	--	K01714|4-hydroxy-tetrahydrodipicolinate synthase	['GE000307', 'dihydrodipicolinate synthase family protein [Roseicitreum antarcticum]', 'gi|1224871998|ref|WP_092888338.1|', '8.3e-159', '92.21', '100.00', '568']	DHDPS	4-hydroxy-tetrahydrodipicolinate synthase	4-hydroxy-tetrahydrodipicolinate synthase
GE000308	COG1414|iclr family transcriptional regulator	[K]: Transcription	--	--	['GE000308', 'IclR family transcriptional regulator [Roseicitreum antarcticum]', 'gi|1224872001|ref|WP_092888341.1|', '1.3e-94', '71.65', '92.03', '355']	IclR;HTH_IclR;MarR_2;HTH_20;HTH_24;TrmB;HTH_5;Rrf2	Probable transcriptional regulator SauR	Transcriptional regulator, IclR family
GE000309	COG1069|ribulokinase	[G]: Carbohydrate transport and metabolism	Biological Process: metabolic process (GO:0008152); Molecular Function: transferase activity, transferring phosphorus-containing groups (GO:0016772)	--	['GE000309', 'ribulokinase [Aureimonas sp. AU12]', 'gi|1011290056|ref|WP_062207438.1|', '1.1e-171', '58.32', '98.88', '612']	FGGY_C;FGGY_N	--	Ribulokinase
GE000310	NOG06684|L-fucose isomerase	[G]: Carbohydrate transport and metabolism	--	--	['GE000310', 'fucose isomerase [Rhizobiales bacterium 63-22]', 'gi|1113544718|ref|OJY04944.1|', '4.4e-240', '75.43', '97.96', '839']	Fucose_iso_C	--	Fucose isomerase
GE000311	COG0329|Catalyzes the condensation of (S)-aspartate-beta- semialdehyde (S)-ASA and pyruvate to 4-hydroxy- tetrahydrodipicolinate (HTPA) (By similarity)	[E]: Amino acid transport and metabolism	--	K01714|4-hydroxy-tetrahydrodipicolinate synthase	['GE000311', 'dihydrodipicolinate synthase family protein [Salipiger marinus]', 'gi|1221716779|ref|WP_089844767.1|', '6.0e-90', '62.24', '96.30', '340']	DHDPS	4-hydroxy-tetrahydrodipicolinate synthase	Dihydrodipicolinate synthase family protein
GE000312	COG4948|mandelate racemase muconate lactonizing	[M]: Cell wall/membrane/envelope biogenesis	--	--	['GE000312', 'mandelate racemase/muconate lactonizing enzyme family protein [Salipiger marinus]', 'gi|1221716782|ref|WP_089844770.1|', '3.5e-177', '85.47', '100.00', '630']	MR_MLE_C;MR_MLE_N	3,6-anhydro-alpha-L-galactonate cycloisomerase	Mandelate racemase/muconate lactonizing enzyme family protein
GE000313	COG3839|(ABC) transporter	[G]: Carbohydrate transport and metabolism	Biological Process: transport (GO:0006810); Molecular Function: ATPase activity, coupled to transmembrane movement of substances (GO:0016820); Molecular Function: ATPase activity (GO:0016887)	K02010|iron(III) transport system ATP-binding protein	['GE000313', 'iron(III) transport system ATP-binding protein [Roseicitreum antarcticum]', 'gi|1088973505|ref|SDX05336.1|', '1.6e-127', '68.58', '94.78', '465']	ABC_tran;TOBE_2	Fe(3+) ions import ATP-binding protein FbpC	Iron(III) transport system ATP-binding protein
GE000314	NOG08439|extracellular solute-binding protein family 1	[P]: Inorganic ion transport and metabolism	--	K02012|iron(III) transport system substrate-binding protein	['GE000314', 'extracellular solute-binding protein [Roseicitreum antarcticum]', 'gi|1088973506|ref|SDX05370.1|', '1.2e-145', '76.42', '97.67', '525']	SBP_bac_6;SBP_bac_8;SBP_bac_11;SBP_bac_1	--	Extracellular solute-binding protein
GE000315	COG1178|ABC transporter (permease)	[P]: Inorganic ion transport and metabolism	Cellular Component: membrane (GO:0016020)	K02011|iron(III) transport system permease protein	['GE000315', 'iron ABC transporter permease [Roseicitreum antarcticum]', 'gi|1224872019|ref|WP_092888359.1|', '3.9e-210', '74.81', '93.26', '740']	BPD_transp_1	Molybdenum transport system permease protein ModB	Iron(III) transport system permease protein
GE000316	COG4670|CoA transferase having broad substrate specificity for short-chain acyl-CoA thioesters with the activity decreasing when the length of the carboxylic acid chain exceeds four carbons (By similarity)	[I]: Lipid transport and metabolism	--	K01026|propionate CoA-transferase	['GE000316', 'propionate CoA-transferase [Roseicitreum antarcticum]', 'gi|1088973508|ref|SDX05436.1|', '4.6e-226', '75.53', '100.00', '793']	CoA_trans;Mal_decarbox_Al	Acetate CoA-transferase YdiF	Acetate CoA-transferase YdiF
GE000317	COG0329|Catalyzes the condensation of (S)-aspartate-beta- semialdehyde (S)-ASA and pyruvate to 4-hydroxy- tetrahydrodipicolinate (HTPA) (By similarity)	[E]: Amino acid transport and metabolism	--	K21062|1-pyrroline-4-hydroxy-2-carboxylate deaminase	['GE000317', 'dihydrodipicolinate synthase family protein [Salipiger marinus]', 'gi|1221716790|ref|WP_089844778.1|', '2.3e-132', '76.21', '99.68', '481']	DHDPS	4-hydroxy-tetrahydrodipicolinate synthase	Uncharacterized protein
GE000318	COG1024|Enoyl-CoA hydratase	[I]: Lipid transport and metabolism	--	--	['GE000318', 'hypothetical protein [Roseicitreum antarcticum]', 'gi|1224872028|ref|WP_092888368.1|', '6.3e-123', '83.71', '100.00', '449']	ECH_1;ECH_2	2,3-dehydroadipyl-CoA hydratase	Enoyl-CoA hydratase
GE000319	COG1606|pp-loop domain protein	[R]: General function prediction only	--	K06864|pyridinium-3,5-biscarboxylic acid mononucleotide sulfurtransferase	['GE000319', 'adenine nucleotide alpha hydrolase [Rhizobiales bacterium NRL2]', 'gi|1037236855|ref|ANK79835.1|', '1.6e-61', '55.84', '99.13', '245']	--	Uncharacterized protein slr1717	Adenine nucleotide alpha hydrolase
GE000320	COG1641|UPF0272 protein	[S]: Function unknown	--	K09121|pyridinium-3,5-bisthiocarboxylic acid mononucleotide nickel chelatase	['GE000320', 'hypothetical protein SAMN04488238_10538 [Roseicitreum antarcticum]', 'gi|1088973512|ref|SDX05580.1|', '4.9e-109', '55.45', '96.93', '404']	DUF111	Putative nickel insertion protein	Uncharacterized protein
GE000321	COG1012|Dehydrogenase	[C]: Energy production and conversion	--	--	['GE000321', 'aldehyde dehydrogenase family protein [Roseicitreum antarcticum]', 'gi|1224872031|ref|WP_092888371.1|', '2.2e-222', '77.31', '100.00', '780']	Aldedh	Putative aldehyde dehydrogenase DhaS	Acyl-CoA reductase
GE000322	COG2303|oxidoreductase	[E]: Amino acid transport and metabolism	Molecular Function: oxidoreductase activity (GO:0016491)	K16873|5-(hydroxymethyl)furfural/furfural oxidase	['GE000322', '5-(hydroxymethyl)furfural/furfural oxidase [Roseicitreum antarcticum]', 'gi|1088973514|ref|SDX05648.1|', '3.4e-254', '76.72', '97.09', '886']	GMC_oxred_N;GMC_oxred_C;DAO;Lycopene_cycl;FAD_binding_2	5-(hydroxymethyl)furfural oxidase	5-(Hydroxymethyl)furfural/furfural oxidase
GE000323	NOG50788|oxidoreductase	[R]: General function prediction only	--	--	['GE000323', 'Predicted dehydrogenase [Roseicitreum antarcticum]', 'gi|1088973515|ref|SDX05681.1|', '2.7e-145', '71.88', '99.15', '524']	GFO_IDH_MocA;GFO_IDH_MocA_C	Inositol 2-dehydrogenase 4	Predicted dehydrogenase
GE000324	NOG02574|Iron-sulfur cluster binding protein	[S]: Function unknown	--	--	['GE000324', 'DUF362 domain-containing protein [Roseicitreum antarcticum]', 'gi|1224872037|ref|WP_092888377.1|', '1.0e-178', '75.06', '99.32', '635']	DUF362	--	DUF362 domain-containing protein
GE000325	COG0129|Dihydroxy-acid dehydratase	[E]: Amino acid transport and metabolism	--	K01687|dihydroxy-acid dehydratase	['GE000325', 'dihydroxy-acid dehydratase [Salipiger marinus]', 'gi|1221716803|ref|WP_089844791.1|', '4.3e-286', '88.14', '98.95', '992']	ILVD_EDD	Putative dehydratase IlvD1	Dihydroxy-acid dehydratase
GE000326	COG1691|1-(5-phosphoribosyl)-5-amino-4-imidazole- carboxylate (AiR) carboxylase	[S]: Function unknown	--	K06898|pyridinium-3,5-biscarboxylic acid mononucleotide synthase	['GE000326', 'hypothetical protein SAMN04488238_10544 [Roseicitreum antarcticum]', 'gi|1088973518|ref|SDX05776.1|', '1.9e-63', '63.13', '84.05', '251']	AIRC	Pyridinium-3,5-biscarboxylic acid mononucleotide synthase	AIRC domain-containing protein
GE000327	COG1609|Transcriptional regulator	[K]: Transcription	--	K02529|LacI family transcriptional regulator	['GE000327', 'LacI family DNA-binding transcriptional regulator [Roseicitreum antarcticum]', 'gi|1224872043|ref|WP_092888383.1|', '9.7e-151', '76.29', '97.22', '542']	Peripla_BP_3;Peripla_BP_1;LacI;Peripla_BP_4	HTH-type transcriptional repressor CytR	Transcriptional regulator, LacI family
GE000328	COG2079|MMGE PRPD family protein	[R]: General function prediction only	--	--	['GE000328', 'hypothetical protein [Roseicitreum antarcticum]', 'gi|1224872046|ref|WP_092888386.1|', '4.6e-174', '69.42', '98.90', '620']	MmgE_PrpD	--	2-methylcitrate dehydratase PrpD
GE000329	NOG36843|oxidoreductase	[R]: General function prediction only	--	--	['GE000329', 'Oxidoreductase family, NAD-binding Rossmann fold [Salipiger marinus]', 'gi|1087025760|ref|SDI39239.1|', '1.2e-85', '58.39', '95.82', '325']	GFO_IDH_MocA	Uncharacterized protein y4oX	GFO_IDH_MocA domain-containing protein
GE000330	COG1593|trap dicarboxylate transporter dctm subunit	[G]: Carbohydrate transport and metabolism	--	--	['GE000330', 'TRAP transporter large permease [Acuticoccus kandeliae]', 'gi|1384094882|ref|WP_108660002.1|', '1.6e-152', '68.38', '99.77', '548']	DctM	Uncharacterized protein YgiK	TRAP transporter large permease
GE000331	NOG80892|Tripartite ATP-independent periplasmic transporter dctq component	[P]: Inorganic ion transport and metabolism	--	--	['GE000331', 'TRAP transporter small permease [Salipiger marinus]', 'gi|1221716812|ref|WP_089844800.1|', '1.0e-43', '62.67', '93.75', '185']	DctQ	--	C4-dicarboxylate transporter, DctQ subunit
GE000332	NOG03269|Trap dicarboxylate transporter, dctp subunit	[G]: Carbohydrate transport and metabolism	--	--	['GE000332', 'TRAP transporter substrate-binding protein [Salipiger marinus]', 'gi|1221716814|ref|WP_089844802.1|', '3.7e-141', '79.88', '98.78', '510']	DctP	Solute-binding protein NAS141_03721	Uncharacterized protein
GE000333	NOG60625|mandelate racemase muconate lactonizing	[S]: Function unknown	Molecular Function: catalytic activity (GO:0003824); Biological Process: cellular amino acid catabolic process (GO:0009063)	--	['GE000333', 'mandelate racemase/muconate lactonizing enzyme family protein [Roseicitreum antarcticum]', 'gi|1224872061|ref|WP_092888401.1|', '2.0e-167', '75.00', '97.61', '597']	MR_MLE_C;MR_MLE_N	D-galactarolactone cycloisomerase	L-alanine-DL-glutamate epimerase
GE000334	NOG82316|short chain dehydrogenase	[C]: Energy production and conversion	--	--	['GE000334', 'SDR family NAD(P)-dependent oxidoreductase [Alphaproteobacteria bacterium WS11]', 'gi|1543102517|ref|WP_126007713.1|', '3.5e-139', '100.00', '100.00', '503']	adh_short;adh_short_C2;Epimerase;KR	Monensin polyketide synthase putative ketoacyl reductase	SDR family oxidoreductase
GE000335	NOG189754|KR domain	[R]: General function prediction only	--	K07124|uncharacterized protein	['GE000335', 'SDR family NAD(P)-dependent oxidoreductase [Alphaproteobacteria bacterium WS11]', 'gi|1543102519|ref|WP_126007715.1|', '7.5e-137', '100.00', '100.00', '495']	adh_short;adh_short_C2;KR;NAD_binding_10;Epimerase	Cyclic-di-GMP-binding biofilm dispersal mediator protein	SDR family oxidoreductase
GE000336	NOG42764|Protein of unknown function (DUF3047)	[S]: Function unknown	--	--	['GE000336', 'DUF3047 domain-containing protein [Alphaproteobacteria bacterium WS11]', 'gi|1543102521|ref|WP_126007717.1|', '2.9e-124', '100.00', '100.00', '453']	DUF3047	--	DUF3047 domain-containing protein
GE000337	COG0835|chew protein	--	Molecular Function: obsolete signal transducer activity (GO:0004871); Biological Process: chemotaxis (GO:0006935); Biological Process: signal transduction (GO:0007165)	K03408|purine-binding chemotaxis protein CheW	['GE000337', 'purine-binding chemotaxis protein CheW [Alphaproteobacteria bacterium WS11]', 'gi|1543102523|ref|WP_126007719.1|', '3.5e-43', '98.90', '62.76', '183']	CheW	Chemotaxis protein CheW	Purine-binding chemotaxis protein CheW
GE000338	--	--	--	K03406|methyl-accepting chemotaxis protein	['GE000338', 'HAMP domain-containing protein [Alphaproteobacteria bacterium WS11]', 'gi|1543102525|ref|WP_126007721.1|', '7.4e-282', '88.82', '100.00', '978']	MCPsignal;HAMP	Probable chemoreceptor y4fA	Methyl-accepting chemotaxis protein
GE000339	--	--	--	--	['GE000339', 'hypothetical protein D5400_03595 [Alphaproteobacteria bacterium WS11]', 'gi|1537792742|ref|AZN70479.1|', '6.5e-23', '96.72', '100.00', '115']	--	--	Uncharacterized protein
GE000341	COG0845|Efflux transporter RND family MFP subunit	[M]: Cell wall/membrane/envelope biogenesis	--	--	['GE000341', 'HlyD family type I secretion periplasmic adaptor subunit [Ochrobactrum rhizosphaerae]', 'gi|640418766|ref|WP_024898687.1|', '2.3e-146', '62.53', '99.77', '528']	HlyD_3;HlyD_D23;Biotin_lipoyl_2;HlyD	Type I secretion system membrane fusion protein PrsE	Membrane fusion protein (MFP) family protein
GE000342	COG4618|Type I secretion system ATPase	[V]: Defense mechanisms	--	--	['GE000342', 'type I secretion system permease/ATPase [Ochrobactrum rhizosphaerae]', 'gi|640418769|ref|WP_024898688.1|', '3.5e-219', '69.39', '100.00', '770']	ABC_tran;ABC_membrane	Type I secretion system ATP-binding protein PrsD	ABC transporter transmembrane region
GE000343	NOG213237|--	[S]: Function unknown	--	--	['GE000343', 'carbohydrate-binding protein [Ochrobactrum rhizosphaerae]', 'gi|1181117664|ref|WP_084486851.1|', '0.0e+00', '55.69', '95.97', '5525']	CBM_6;CBM_35;Endotoxin_C;Cadherin_5;DUF5010_C;Cadherin;Malectin;Big_9;He_PIG	--	Carbohydrate binding module (Family 6)
GE000344	COG2197|Two component transcriptional regulator, LuxR family	[T]: Signal transduction mechanisms	--	--	['GE000344', 'response regulator transcription factor [Ochrobactrum rhizosphaerae]', 'gi|640418774|ref|WP_024898690.1|', '1.2e-34', '45.77', '91.24', '156']	GerE;Sigma70_r4_2	Nitrate/nitrite response regulator protein NarL	DNA-binding response regulator, NarL/FixJ family, contains REC and HTH domains
GE000345	NOG05745|--	[S]: Function unknown	Molecular Function: dioxygenase activity (GO:0051213); Biological Process: oxidation-reduction process (GO:0055114)	--	['GE000345', 'phytanoyl-CoA dioxygenase [Alphaproteobacteria bacterium WS11]', 'gi|1543101935|ref|WP_126007131.1|', '1.7e-144', '96.23', '100.00', '521']	PhyH	--	Phytanoyl-CoA dioxygenase
GE000346	COG0405|Gamma-glutamyltranspeptidase (EC 2.3.2.2)	[E]: Amino acid transport and metabolism	Molecular Function: obsolete gamma-glutamyltransferase activity (GO:0003840); Biological Process: glutathione metabolic process (GO:0006749)	K00681|gamma-glutamyltranspeptidase / glutathione hydrolase	['GE000346', 'gamma-glutamyltransferase family protein [Alphaproteobacteria bacterium WS11]', 'gi|1543101937|ref|WP_126007133.1|', '0.0e+00', '96.64', '100.00', '1192']	G_glu_transpept	Glutathione hydrolase proenzyme	Gamma-glutamyltransferase family protein
GE000347	COG1233|phytoene	[Q]: Secondary metabolites biosynthesis, transport and catabolism	Molecular Function: GDP-dissociation inhibitor activity (GO:0005092); Cellular Component: intracellular (GO:0005622); Biological Process: small GTPase mediated signal transduction (GO:0007264); Cellular Component: integral component of membrane (GO:0016021); Molecular Function: oxidoreductase activity (GO:0016491); Biological Process: regulation of catalytic activity (GO:0050790); Biological Proc…	--	['GE000347', 'NAD(P)/FAD-dependent oxidoreductase [Alphaproteobacteria bacterium WS11]', 'gi|1543101939|ref|WP_126007135.1|', '4.2e-288', '94.06', '100.00', '999']	NAD_binding_8;Amino_oxidase;DAO;FAD_binding_2;Pyr_redox	--	NAD(P)/FAD-dependent oxidoreductase
GE000348	COG1878|Cyclase family	[R]: General function prediction only	Molecular Function: arylformamidase activity (GO:0004061); Biological Process: tryptophan catabolic process to kynurenine (GO:0019441)	--	['GE000348', 'cyclase family protein [Alphaproteobacteria bacterium WS11]', 'gi|1543101940|ref|WP_126007136.1|', '1.1e-154', '99.62', '100.00', '555']	Cyclase	Isatin hydrolase	Cyclase family protein
GE000349	COG1233|phytoene	[Q]: Secondary metabolites biosynthesis, transport and catabolism	Molecular Function: oxidoreductase activity (GO:0016491); Biological Process: oxidation-reduction process (GO:0055114)	--	['GE000349', 'FAD-dependent oxidoreductase [Alphaproteobacteria bacterium WS11]', 'gi|1543101942|ref|WP_126007138.1|', '4.2e-296', '97.89', '100.00', '1025']	Amino_oxidase;NAD_binding_8;DAO;FAD_binding_2;Pyr_redox;HI0933_like;Pyr_redox_2;NAD_binding_9	Protein p49	NAD(P)/FAD-dependent oxidoreductase
GE000350	COG0747|Extracellular solute-binding protein, family 5	[E]: Amino acid transport and metabolism	Cellular Component: ATP-binding cassette (ABC) transporter complex (GO:0043190); Biological Process: transmembrane transport (GO:0055085)	K02035|peptide/nickel transport system substrate-binding protein	['GE000350', 'peptide ABC transporter substrate-binding protein [Alphaproteobacteria bacterium WS11]', 'gi|1543101944|ref|WP_126007140.1|', '9.5e-301', '99.41', '100.00', '1041']	SBP_bac_5	Oligopeptide-binding protein AppA	Peptide ABC transporter substrate-binding protein
GE000351	COG0601|ABC transporter (permease)	[P]: Inorganic ion transport and metabolism	Cellular Component: plasma membrane (GO:0005886); Biological Process: transport (GO:0006810); Cellular Component: integral component of membrane (GO:0016021)	K02033|peptide/nickel transport system permease protein	['GE000351', 'ABC transporter permease subunit [Alphaproteobacteria bacterium WS11]', 'gi|1543101946|ref|WP_126007142.1|', '1.7e-173', '99.70', '100.00', '617']	BPD_transp_1	Dipeptide transport system permease protein DppB	ABC transporter permease
GE000352	COG1173|ABC transporter (Permease	[P]: Inorganic ion transport and metabolism	Cellular Component: plasma membrane (GO:0005886); Biological Process: transport (GO:0006810); Cellular Component: integral component of membrane (GO:0016021)	--	['GE000352', 'ABC transporter permease subunit [Alphaproteobacteria bacterium WS11]', 'gi|1543101948|ref|WP_126007144.1|', '1.7e-150', '98.94', '100.00', '541']	BPD_transp_1	Glutathione transport system permease protein GsiD	ABC transporter permease
GE000353	COG0444|(ABC) transporter	--	Molecular Function: ATP binding (GO:0005524); Molecular Function: ATPase activity (GO:0016887)	--	['GE000353', 'ATP-binding cassette domain-containing protein [Alphaproteobacteria bacterium WS11]', 'gi|1543101950|ref|WP_126007146.1|', '1.9e-157', '98.98', '100.00', '564']	ABC_tran;AAA_21	Probable D,D-dipeptide transport ATP-binding protein DdpD	ABC transporter ATP-binding protein
GE000354	COG4608|(ABC) transporter	[E]: Amino acid transport and metabolism	Molecular Function: ATP binding (GO:0005524); Molecular Function: ATPase activity (GO:0016887)	--	['GE000354', 'ATP-binding cassette domain-containing protein [Alphaproteobacteria bacterium WS11]', 'gi|1543101952|ref|WP_126007148.1|', '9.9e-137', '96.58', '100.00', '495']	ABC_tran;oligo_HPY	Putative peptide import ATP-binding protein BOV_A0347	ABC transporter ATP-binding protein
GE000355	COG1526|Necessary for formate dehydrogenase activity (By similarity)	[C]: Energy production and conversion	Molecular Function: catalytic activity (GO:0003824)	K02379|FdhD protein	['GE000355', 'formate dehydrogenase accessory sulfurtransferase FdhD [Alphaproteobacteria bacterium WS11]', 'gi|1543101954|ref|WP_126007150.1|', '2.3e-138', '96.91', '100.00', '500']	FdhD-NarQ	Sulfur carrier protein FdhD	Sulfur carrier protein FdhD
GE000356	COG0243|molybdopterin oxidoreductase	[C]: Energy production and conversion	Molecular Function: formate dehydrogenase (NAD+) activity (GO:0008863); Molecular Function: molybdenum ion binding (GO:0030151); Molecular Function: 4 iron, 4 sulfur cluster binding (GO:0051539); Biological Process: oxidation-reduction process (GO:0055114)	--	['GE000356', 'FdhF/YdeP family oxidoreductase [Alphaproteobacteria bacterium WS11]', 'gi|1543101956|ref|WP_126007152.1|', '0.0e+00', '96.99', '100.00', '1541']	Molybdopterin;Molydop_binding	Protein YdeP	Formate dehydrogenase
GE000357	COG2771|Transcriptional regulator	[K]: Transcription	--	K20252|LuxR family transcriptional regulator, quorum-sensing system regulator CinR	['GE000357', 'LuxR family transcriptional regulator [Alphaproteobacteria bacterium WS11]', 'gi|1543107440|ref|WP_126012586.1|', '1.6e-125', '97.86', '100.00', '458']	Autoind_bind;GerE;Sigma70_r4_2;Sigma70_r4	--	LuxR family transcriptional regulator
GE000358	COG3916|Autoinducer synthesis protein	--	Molecular Function: transferase activity (GO:0016740)	K20248|acyl homoserine lactone synthase	['GE000358', 'GNAT family N-acetyltransferase [Alphaproteobacteria bacterium WS11]', 'gi|1543101958|ref|WP_126007154.1|', '2.4e-117', '96.73', '100.00', '430']	Autoind_synth;Acetyltransf_5	Acyl-homoserine-lactone synthase	Acyl-homoserine-lactone synthase
GE000359	--	--	--	--	['GE000359', 'hypothetical protein [Alphaproteobacteria bacterium WS11]', 'gi|1543101960|ref|WP_126007156.1|', '7.8e-66', '97.71', '100.00', '258']	--	--	Uncharacterized protein
GE000361	COG3182|PepSY-associated TM helix	[S]: Function unknown	Molecular Function: sulfite reductase (NADPH) activity (GO:0004783); Cellular Component: integral component of membrane (GO:0016021); Biological Process: oxidation-reduction process (GO:0055114)	--	['GE000361', 'PepSY domain-containing protein [Mesorhizobium sp. DCY119]', 'gi|1482770826|ref|WP_119821395.1|', '2.0e-201', '76.52', '97.36', '711']	PepSY_TM	--	PepSY domain-containing protein
GE000362	COG1272|Channel protein (Hemolysin III family	[R]: General function prediction only	--	K11068|hemolysin III	['GE000362', 'hemolysin III family protein [Alphaproteobacteria bacterium WS11]', 'gi|1543101962|ref|WP_126007158.1|', '3.5e-111', '99.54', '100.00', '410']	HlyIII	--	Hemolysin III family protein
GE000363	COG1802|GntR Family Transcriptional Regulator	[K]: Transcription	Molecular Function: DNA binding (GO:0003677); Molecular Function: DNA-binding transcription factor activity (GO:0003700); Biological Process: regulation of transcription, DNA-templated (GO:0006355)	--	['GE000363', 'FCD domain-containing protein [Alphaproteobacteria bacterium WS11]', 'gi|1543107443|ref|WP_126012589.1|', '1.3e-119', '100.00', '98.29', '438']	FCD;GntR	--	FCD domain-containing protein
GE000364	COG0473|Catalyzes the oxidation of 3-carboxy-2-hydroxy-4- methylpentanoate (3-isopropylmalate) to 3-carboxy-4-methyl-2- oxopentanoate. The product decarboxylates to 4-methyl-2 oxopentanoate (By similarity)	[E]: Amino acid transport and metabolism	Molecular Function: magnesium ion binding (GO:0000287); Molecular Function: oxidoreductase activity, acting on the CH-OH group of donors, NAD or NADP as acceptor (GO:0016616); Molecular Function: NAD binding (GO:0051287); Biological Process: oxidation-reduction process (GO:0055114)	K07246|tartrate dehydrogenase/decarboxylase / D-malate dehydrogenase	['GE000364', 'tartrate dehydrogenase [Alphaproteobacteria bacterium WS11]', 'gi|1543101964|ref|WP_126007160.1|', '5.5e-199', '98.86', '100.00', '702']	Iso_dh	Probable tartrate dehydrogenase/decarboxylase TtuC&apos;	Tartrate dehydrogenase
GE000365	COG0473|Catalyzes the oxidation of 3-carboxy-2-hydroxy-4- methylpentanoate (3-isopropylmalate) to 3-carboxy-4-methyl-2- oxopentanoate. The product decarboxylates to 4-methyl-2 oxopentanoate (By similarity)	[E]: Amino acid transport and metabolism	Molecular Function: magnesium ion binding (GO:0000287); Molecular Function: 3-isopropylmalate dehydrogenase activity (GO:0003862); Molecular Function: NAD binding (GO:0051287); Biological Process: oxidation-reduction process (GO:0055114)	K00052|3-isopropylmalate dehydrogenase	['GE000365', 'isocitrate/isopropylmalate dehydrogenase family protein [Alphaproteobacteria bacterium WS11]', 'gi|1543107446|ref|WP_126012592.1|', '3.7e-206', '98.35', '99.18', '726']	Iso_dh	Homoisocitrate dehydrogenase	Isocitrate/isopropylmalate dehydrogenase family protein
GE000366	COG2079|MMGE PRPD family protein	[R]: General function prediction only	Molecular Function: lyase activity (GO:0016829)	--	['GE000366', 'MmgE/PrpD family protein [Alphaproteobacteria bacterium WS11]', 'gi|1543101966|ref|WP_126007162.1|', '6.5e-264', '100.00', '100.00', '918']	MmgE_PrpD	--	MmgE/PrpD family protein
GE000367	COG1028|short-chain dehydrogenase reductase	--	Molecular Function: 3-oxoacyl-[acyl-carrier-protein] reductase (NADPH) activity (GO:0004316); Biological Process: oxidation-reduction process (GO:0055114)	--	['GE000367', 'SDR family oxidoreductase [Alphaproteobacteria bacterium WS11]', 'gi|1543101968|ref|WP_126007164.1|', '3.1e-138', '99.24', '100.00', '500']	adh_short_C2;adh_short;KR	3-oxoacyl-[acyl-carrier-protein] reductase FabG	SDR family oxidoreductase
GE000368	COG3180|Membrane protein AbrB duplication	[S]: Function unknown	Molecular Function: monooxygenase activity (GO:0004497); Biological Process: regulation of gene expression (GO:0010468); Cellular Component: integral component of membrane (GO:0016021); Biological Process: oxidation-reduction process (GO:0055114)	K07120|uncharacterized protein	['GE000368', 'AbrB family transcriptional regulator [Alphaproteobacteria bacterium WS11]', 'gi|1543107449|ref|WP_126012595.1|', '8.5e-174', '99.42', '91.73', '619']	AbrB	--	AbrB family transcriptional regulator
GE000369	COG2079|MMGE PRPD family protein	[R]: General function prediction only	Molecular Function: lyase activity (GO:0016829)	--	['GE000369', 'MmgE/PrpD family protein [Alphaproteobacteria bacterium WS11]', 'gi|1543101970|ref|WP_126007166.1|', '1.4e-266', '99.58', '100.00', '927']	MmgE_PrpD	--	MmgE/PrpD family protein
GE000370	COG3181|extra-cytoplasmic solute receptor family protein	[S]: Function unknown	Cellular Component: outer membrane-bounded periplasmic space (GO:0030288)	--	['GE000370', 'tripartite tricarboxylate transporter substrate binding protein [Alphaproteobacteria bacterium WS11]', 'gi|1543101972|ref|WP_126007168.1|', '6.0e-187', '100.00', '100.00', '662']	TctC;TAT_signal	--	Tripartite tricarboxylate transporter substrate binding protein
GE000371	--	--	Cellular Component: integral component of membrane (GO:0016021)	--	['GE000371', 'tripartite tricarboxylate transporter TctB family protein [Alphaproteobacteria bacterium WS11]', 'gi|1543101974|ref|WP_126007170.1|', '7.5e-76', '100.00', '100.00', '292']	TctB	--	Tripartite tricarboxylate transporter TctB family protein
GE000372	COG3333|membrane	[S]: Function unknown	Cellular Component: integral component of membrane (GO:0016021)	--	['GE000372', 'hypothetical protein [Alphaproteobacteria bacterium WS11]', 'gi|1543101976|ref|WP_126007172.1|', '6.0e-271', '100.00', '100.00', '942']	TctA	--	Uncharacterized protein
GE000373	COG0607|Rhodanese domain protein	[P]: Inorganic ion transport and metabolism	--	--	['GE000373', 'rhodanese [Alphaproteobacteria bacterium WS11]', 'gi|1543101978|ref|WP_126007174.1|', '2.2e-303', '97.41', '100.00', '1050']	Rhodanese	--	Rhodanese
GE000374	NOG213534|alpha beta	[I]: Lipid transport and metabolism	Molecular Function: hydrolase activity (GO:0016787)	K01561|haloacetate dehalogenase	['GE000374', 'alpha/beta fold hydrolase [Alphaproteobacteria bacterium WS11]', 'gi|1543107452|ref|WP_126012598.1|', '9.9e-192', '100.00', '100.00', '678']	Abhydrolase_1;Abhydrolase_6	Fluoroacetate dehalogenase	Alpha/beta hydrolase
GE000375	COG4948|mandelate racemase muconate lactonizing	[M]: Cell wall/membrane/envelope biogenesis	Molecular Function: catalytic activity (GO:0003824); Biological Process: metabolic process (GO:0008152); Molecular Function: metal ion binding (GO:0046872)	--	['GE000375', 'mandelate racemase/muconate lactonizing enzyme family protein [Alphaproteobacteria bacterium WS11]', 'gi|1543101980|ref|WP_126007176.1|', '4.1e-221', '100.00', '100.00', '776']	MR_MLE_C;MR_MLE_N	D-galactarolactone cycloisomerase	Mandelate racemase/muconate lactonizing enzyme family protein
GE000376	COG3181|extra-cytoplasmic solute receptor family protein	[S]: Function unknown	Cellular Component: outer membrane-bounded periplasmic space (GO:0030288)	--	['GE000376', 'tripartite tricarboxylate transporter substrate binding protein [Alphaproteobacteria bacterium WS11]', 'gi|1543101982|ref|WP_126007178.1|', '1.1e-171', '100.00', '100.00', '611']	TctC	--	Tripartite tricarboxylate transporter substrate binding protein
GE000377	--	--	Cellular Component: integral component of membrane (GO:0016021)	--	['GE000377', 'tripartite tricarboxylate transporter TctB family protein [Alphaproteobacteria bacterium WS11]', 'gi|1543101984|ref|WP_126007180.1|', '5.3e-80', '99.39', '100.00', '306']	TctB	--	Tripartite tricarboxylate transporter TctB family protein
GE000378	COG3333|membrane	[S]: Function unknown	Cellular Component: integral component of membrane (GO:0016021)	K07793|putative tricarboxylic transport membrane protein	['GE000378', 'hypothetical protein [Alphaproteobacteria bacterium WS11]', 'gi|1543101986|ref|WP_126007182.1|', '2.1e-273', '99.60', '100.00', '950']	TctA	--	Uncharacterized protein
GE000379	COG2079|MMGE PRPD family protein	[R]: General function prediction only	Molecular Function: lyase activity (GO:0016829)	--	['GE000379', 'MmgE/PrpD family protein [Alphaproteobacteria bacterium WS11]', 'gi|1543101988|ref|WP_126007184.1|', '1.2e-262', '99.78', '100.00', '914']	MmgE_PrpD	--	MmgE/PrpD family protein
GE000380	NOG75230|)-reductase	[R]: General function prediction only	Molecular Function: 3-oxoacyl-[acyl-carrier-protein] reductase (NADPH) activity (GO:0004316); Biological Process: oxidation-reduction process (GO:0055114)	K00059|3-oxoacyl-[acyl-carrier protein] reductase	['GE000380', 'SDR family oxidoreductase [Alphaproteobacteria bacterium WS11]', 'gi|1543101990|ref|WP_126007186.1|', '4.6e-131', '100.00', '100.00', '476']	adh_short_C2;adh_short;KR;Epimerase	3-oxoacyl-[acyl-carrier-protein] reductase FabG	SDR family oxidoreductase
GE000381	COG3180|Membrane protein AbrB duplication	[S]: Function unknown	Molecular Function: monooxygenase activity (GO:0004497); Biological Process: regulation of gene expression (GO:0010468); Cellular Component: integral component of membrane (GO:0016021); Biological Process: oxidation-reduction process (GO:0055114)	K07120|uncharacterized protein	['GE000381', 'AbrB family transcriptional regulator [Alphaproteobacteria bacterium WS11]', 'gi|1543101992|ref|WP_126007188.1|', '7.6e-169', '95.36', '99.42', '602']	AbrB	Uncharacterized protein YhjN	AbrB family transcriptional regulator
GE000382	COG4948|mandelate racemase muconate lactonizing	[M]: Cell wall/membrane/envelope biogenesis	Biological Process: metabolic process (GO:0008152); Molecular Function: lyase activity (GO:0016829); Molecular Function: mandelate racemase activity (GO:0018838); Molecular Function: muconate cycloisomerase activity (GO:0018849); Molecular Function: metal ion binding (GO:0046872)	--	['GE000382', 'mandelate racemase [Alphaproteobacteria bacterium WS11]', 'gi|1543101994|ref|WP_126007190.1|', '2.1e-228', '99.74', '100.00', '800']	MR_MLE_C	D(-)-tartrate dehydratase	Mandelate racemase
GE000383	COG2079|MMGE PRPD family protein	[R]: General function prediction only	Molecular Function: lyase activity (GO:0016829)	--	['GE000383', 'MmgE/PrpD family protein [Alphaproteobacteria bacterium WS11]', 'gi|1543101996|ref|WP_126007192.1|', '4.1e-277', '98.58', '100.00', '962']	MmgE_PrpD	--	MmgE/PrpD family protein
GE000384	NOG64655|--	[S]: Function unknown	--	--	['GE000384', 'hypothetical protein [Alphaproteobacteria bacterium WS11]', 'gi|1543101998|ref|WP_126007194.1|', '4.5e-241', '99.57', '100.00', '842']	HlyD_3	--	Uncharacterized protein
GE000385	NOG09224|--	[S]: Function unknown	--	--	['GE000385', 'hypothetical protein [Alphaproteobacteria bacterium WS11]', 'gi|1543102000|ref|WP_126007196.1|', '1.9e-260', '96.30', '100.00', '907']	--	--	Uncharacterized protein
GE000386	COG1215|Glycosyl transferase, family 2	[M]: Cell wall/membrane/envelope biogenesis	--	K00694|cellulose synthase (UDP-forming)	['GE000386', 'glycosyltransferase [Alphaproteobacteria bacterium WS11]', 'gi|1543102002|ref|WP_126007198.1|', '0.0e+00', '97.67', '100.00', '1332']	Glyco_tranf_2_3;Glycos_transf_2;Glyco_trans_2_3;Glyco_transf_21;Cellulose_synt	Cellulose synthase catalytic subunit [UDP-forming]	Glycosyltransferase
GE000387	COG3777|MaoC like domain protein	[S]: Function unknown	--	K09709|3-methylfumaryl-CoA hydratase	['GE000387', 'protein dehydratase [Alphaproteobacteria bacterium WS11]', 'gi|1543102004|ref|WP_126007200.1|', '1.2e-153', '94.98', '100.00', '551']	MaoC_dehydrat_N	Mesaconyl-C(4)-CoA hydratase	Protein dehydratase
GE000388	COG1804|l-carnitine dehydratase bile acid-inducible protein F	[C]: Energy production and conversion	--	--	['GE000388', 'CoA transferase [Alphaproteobacteria bacterium WS11]', 'gi|1543102006|ref|WP_126007202.1|', '5.2e-200', '97.31', '100.00', '706']	CoA_transf_3	Acetyl-CoA:oxalate CoA-transferase	CoA transferase
GE000389	COG1960|acyl-CoA dehydrogenase	[I]: Lipid transport and metabolism	Molecular Function: acyl-CoA dehydrogenase activity (GO:0003995); Molecular Function: flavin adenine dinucleotide binding (GO:0050660); Biological Process: oxidation-reduction process (GO:0055114)	--	['GE000389', 'acyl-CoA dehydrogenase [Alphaproteobacteria bacterium WS11]', 'gi|1543102008|ref|WP_126007204.1|', '3.2e-216', '98.72', '100.00', '760']	Acyl-CoA_dh_1;Acyl-CoA_dh_N;Acyl-CoA_dh_M;Acyl-CoA_dh_2	Acyl-CoA dehydrogenase fadE12	Acyl-CoA dehydrogenase
GE000390	COG2079|MMGE PRPD family protein	[R]: General function prediction only	Molecular Function: lyase activity (GO:0016829)	--	['GE000390', 'MmgE/PrpD family protein [Alphaproteobacteria bacterium WS11]', 'gi|1543102010|ref|WP_126007206.1|', '3.5e-238', '92.86', '100.00', '833']	MmgE_PrpD	--	MmgE/PrpD family protein
GE000391	NOG03483|LysR family (Transcriptional regulator	[K]: Transcription	Biological Process: transcription, DNA-templated (GO:0006351)	--	['GE000391', 'LysR family transcriptional regulator [Alphaproteobacteria bacterium WS11]', 'gi|1543102012|ref|WP_126007208.1|', '3.1e-158', '97.67', '98.36', '567']	LysR_substrate;HTH_1	HTH-type transcriptional regulator BudR	LysR family transcriptional regulator
GE000392	COG0349|Exonuclease involved in the 3' processing of various precursor tRNAs. Initiates hydrolysis at the 3'-terminus of an RNA molecule and releases 5'-mononucleotides (By similarity)	[J]: Translation, ribosomal structure and biogenesis	Molecular Function: nucleic acid binding (GO:0003676); Molecular Function: 3'-5' exonuclease activity (GO:0008408); Biological Process: nucleic acid phosphodiester bond hydrolysis (GO:0090305)	K03684|ribonuclease D	['GE000392', 'ribonuclease D [Alphaproteobacteria bacterium WS11]', 'gi|1543102014|ref|WP_126007210.1|', '1.5e-111', '98.08', '100.00', '411']	DNA_pol_A_exo1	Ribonuclease D	Ribonuclease D
GE000393	COG0590|deaminase	--	Biological Process: tRNA wobble adenosine to inosine editing (GO:0002100); Molecular Function: tRNA-specific adenosine deaminase activity (GO:0008251); Molecular Function: zinc ion binding (GO:0008270)	--	['GE000393', 'nucleoside deaminase [Alphaproteobacteria bacterium WS11]', 'gi|1543102016|ref|WP_126007212.1|', '1.1e-105', '98.97', '100.00', '391']	MafB19-deam;dCMP_cyt_deam_1	--	Nucleoside deaminase
GE000394	COG0539|thus facilitating recognition of the initiation point. It is needed to translate mRNA with a short Shine-Dalgarno (SD) purine-rich sequence (By similarity)	[J]: Translation, ribosomal structure and biogenesis	Molecular Function: RNA binding (GO:0003723); Molecular Function: structural constituent of ribosome (GO:0003735); Cellular Component: ribosome (GO:0005840); Biological Process: translation (GO:0006412)	K02945|small subunit ribosomal protein S1	['GE000394', '30S ribosomal protein S1 [Alphaproteobacteria bacterium WS11]', 'gi|1543102018|ref|WP_126007214.1|', '0.0e+00', '99.82', '100.00', '1102']	S1;PCB_OB;S1_2	30S ribosomal protein S1	30S ribosomal protein S1
GE000395	COG0283|Cytidine monophosphate kinase	[F]: Nucleotide transport and metabolism	Molecular Function: cytidylate kinase activity (GO:0004127); Molecular Function: ATP binding (GO:0005524); Cellular Component: cytoplasm (GO:0005737); Biological Process: pyrimidine nucleotide metabolic process (GO:0006220); Biological Process: nucleotide phosphorylation (GO:0046939)	K00945|CMP/dCMP kinase	['GE000395', '(d)CMP kinase [Alphaproteobacteria bacterium WS11]', 'gi|1543102020|ref|WP_126007216.1|', '7.6e-111', '99.07', '100.00', '409']	Cytidylate_kin;Cytidylate_kin2;AAA_17	Cytidylate kinase	Cytidylate kinase
GE000396	COG0128|5-enolpyruvylshikimate-3-phosphate synthase	[E]: Amino acid transport and metabolism	Molecular Function: 3-phosphoshikimate 1-carboxyvinyltransferase activity (GO:0003866); Cellular Component: cytoplasm (GO:0005737); Biological Process: aromatic amino acid family biosynthetic process (GO:0009073); Biological Process: chorismate biosynthetic process (GO:0009423)	K00800|3-phosphoshikimate 1-carboxyvinyltransferase	['GE000396', '3-phosphoshikimate 1-carboxyvinyltransferase [Alphaproteobacteria bacterium WS11]', 'gi|1543102022|ref|WP_126007218.1|', '6.8e-250', '97.81', '100.00', '872']	EPSP_synthase	3-phosphoshikimate 1-carboxyvinyltransferase	3-phosphoshikimate 1-carboxyvinyltransferase
GE000397	COG4530|Protein of unknown function (FYDLN_acid)	[S]: Function unknown	--	--	['GE000397', 'TIGR02300 family protein [Alphaproteobacteria bacterium WS11]', 'gi|1543102024|ref|WP_126007220.1|', '7.5e-32', '100.00', '100.00', '146']	FYDLN_acid	--	TIGR02300 family protein
GE000398	--	--	--	--	['GE000398', 'hypothetical protein [Alphaproteobacteria bacterium WS11]', 'gi|1543102026|ref|WP_126007222.1|', '7.1e-43', '97.00', '100.00', '182']	--	--	Uncharacterized protein
GE000399	COG1028|short-chain dehydrogenase reductase	--	--	K00059|3-oxoacyl-[acyl-carrier protein] reductase	['GE000399', 'SDR family oxidoreductase [Alphaproteobacteria bacterium WS11]', 'gi|1543102028|ref|WP_126007224.1|', '3.4e-126', '96.81', '100.00', '460']	adh_short_C2;adh_short;KR	Nodulation protein G	SDR family oxidoreductase
GE000400	NOG27323|GntR family transcriptional regulator	[K]: Transcription	Molecular Function: DNA binding (GO:0003677); Molecular Function: DNA-binding transcription factor activity (GO:0003700); Biological Process: regulation of transcription, DNA-templated (GO:0006355)	--	['GE000400', 'FCD domain-containing protein [Alphaproteobacteria bacterium WS11]', 'gi|1543102030|ref|WP_126007226.1|', '2.8e-130', '98.74', '100.00', '473']	FCD;GntR	Uxu operon transcriptional regulator	FadR family transcriptional regulator
GE000401	NOG20876|NMT1/THI5 like	[P]: Inorganic ion transport and metabolism	--	K02051|NitT/TauT family transport system substrate-binding protein	['GE000401', 'ABC transporter substrate-binding protein [Alphaproteobacteria bacterium WS11]', 'gi|1543102032|ref|WP_126007228.1|', '8.2e-181', '100.00', '100.00', '642']	NMT1	--	ABC transporter substrate-binding protein
GE000402	COG0600|Binding-protein-dependent transport systems inner membrane component	[P]: Inorganic ion transport and metabolism	Cellular Component: plasma membrane (GO:0005886); Biological Process: transport (GO:0006810); Cellular Component: integral component of membrane (GO:0016021)	K02050|NitT/TauT family transport system permease protein	['GE000402', 'ABC transporter permease subunit [Alphaproteobacteria bacterium WS11]', 'gi|1543102034|ref|WP_126007230.1|', '1.0e-144', '99.64', '100.00', '521']	BPD_transp_1	Riboflavin transport system permease protein RibX	ABC transporter permease
GE000403	COG1116|(ABC) transporter	[P]: Inorganic ion transport and metabolism	Molecular Function: ATP binding (GO:0005524); Molecular Function: ATPase activity (GO:0016887)	K02049|NitT/TauT family transport system ATP-binding protein	['GE000403', 'ATP-binding cassette domain-containing protein [Alphaproteobacteria bacterium WS11]', 'gi|1543102036|ref|WP_126007232.1|', '1.4e-149', '100.00', '100.00', '538']	ABC_tran;AAA_21;AAA	Taurine import ATP-binding protein TauB 2	ABC transporter ATP-binding protein
GE000404	COG0600|Binding-protein-dependent transport systems inner membrane component	[P]: Inorganic ion transport and metabolism	Cellular Component: plasma membrane (GO:0005886); Biological Process: transport (GO:0006810); Cellular Component: integral component of membrane (GO:0016021)	--	['GE000404', 'ABC transporter permease subunit [Alphaproteobacteria bacterium WS11]', 'gi|1543102038|ref|WP_126007234.1|', '1.0e-122', '98.00', '100.00', '448']	BPD_transp_1	Putative aliphatic sulfonates transport permease protein SsuC	ABC transporter permease subunit
GE000405	COG0179|Fumarylacetoacetate hydrolase	[Q]: Secondary metabolites biosynthesis, transport and catabolism	Biological Process: metabolic process (GO:0008152); Molecular Function: hydrolase activity (GO:0016787); Molecular Function: isomerase activity (GO:0016853)	K16165|fumarylpyruvate hydrolase	['GE000405', 'FAA hydrolase family protein [Alphaproteobacteria bacterium WS11]', 'gi|1543102040|ref|WP_126007236.1|', '6.0e-133', '99.16', '100.00', '482']	FAA_hydrolase	Fumarylpyruvate hydrolase	FAA hydrolase family protein
GE000406	COG0730|Membrane	[S]: Function unknown	Cellular Component: plasma membrane (GO:0005886); Cellular Component: integral component of membrane (GO:0016021)	--	['GE000406', 'sulfite exporter TauE/SafE family protein [Alphaproteobacteria bacterium WS11]', 'gi|1543102041|ref|WP_126007237.1|', '1.0e-131', '100.00', '100.00', '478']	TauE	--	Probable membrane transporter protein
GE000407	COG0671|PHOsphatase	[I]: Lipid transport and metabolism	--	K19302|undecaprenyl-diphosphatase	['GE000407', 'phosphatase PAP2 family protein [Alphaproteobacteria bacterium WS11]', 'gi|1543102043|ref|WP_126007239.1|', '4.2e-115', '98.69', '100.00', '423']	PAP2	--	Phosphatase PAP2 family protein
GE000408	COG0057|glyceraldehyde3phosphate dehydrogenase	[G]: Carbohydrate transport and metabolism	Biological Process: glucose metabolic process (GO:0006006); Molecular Function: oxidoreductase activity, acting on the aldehyde or oxo group of donors, NAD or NADP as acceptor (GO:0016620); Molecular Function: NADP binding (GO:0050661); Molecular Function: NAD binding (GO:0051287); Biological Process: oxidation-reduction process (GO:0055114)	K00134|glyceraldehyde 3-phosphate dehydrogenase	['GE000408', 'ArsJ-associated glyceraldehyde-3-phosphate dehydrogenase [Alphaproteobacteria bacterium WS11]', 'gi|1543102045|ref|WP_126007241.1|', '1.7e-189', '98.51', '100.00', '671']	Gp_dh_C;Gp_dh_N	Glyceraldehyde-3-phosphate dehydrogenase 3	Glyceraldehyde-3-phosphate dehydrogenase
GE000409	NOG01221|Major Facilitator superfamily	[P]: Inorganic ion transport and metabolism	Cellular Component: integral component of membrane (GO:0016021); Biological Process: transmembrane transport (GO:0055085)	--	['GE000409', 'organoarsenical effux MFS transporter ArsJ [Alphaproteobacteria bacterium WS11]', 'gi|1543102047|ref|WP_126007243.1|', '2.6e-224', '99.05', '100.00', '786']	MFS_1	--	MFS transporter
GE000410	COG0251|Endoribonuclease LPSP	[J]: Translation, ribosomal structure and biogenesis	--	--	['GE000410', 'RidA family protein [Alphaproteobacteria bacterium WS11]', 'gi|1543102049|ref|WP_126007245.1|', '1.5e-69', '98.48', '100.00', '271']	Ribonuc_L-PSP	--	RidA family protein
GE000411	NOG50239|Tetr family transcriptional regulator	[K]: Transcription	Molecular Function: DNA binding (GO:0003677); Biological Process: regulation of transcription, DNA-templated (GO:0006355)	--	['GE000411', 'TetR family transcriptional regulator [Alphaproteobacteria bacterium WS11]', 'gi|1543107455|ref|WP_126012601.1|', '2.9e-93', '99.47', '95.41', '350']	TetR_N	--	TetR/AcrR family transcriptional regulator
GE000412	COG2367|Beta-lactamase	[V]: Defense mechanisms	Molecular Function: beta-lactamase activity (GO:0008800); Biological Process: beta-lactam antibiotic catabolic process (GO:0030655); Biological Process: response to antibiotic (GO:0046677)	--	['GE000412', 'class A beta-lactamase [Alphaproteobacteria bacterium WS11]', 'gi|1543102051|ref|WP_126007247.1|', '1.0e-153', '97.28', '100.00', '552']	Beta-lactamase2;Beta-lactamase	Beta-lactamase	Beta-lactamase
GE000413	NOG06968|TRANSCRIPTIONal REGULATOR, lysR family	[K]: Transcription	Molecular Function: DNA binding (GO:0003677); Molecular Function: DNA-binding transcription factor activity (GO:0003700); Biological Process: regulation of transcription, DNA-templated (GO:0006355)	K17850|LysR family transcriptional regulator, regulator of gene expression of beta-lactamase	['GE000413', 'LysR family transcriptional regulator [Alphaproteobacteria bacterium WS11]', 'gi|1543102052|ref|WP_126007248.1|', '1.8e-158', '97.61', '100.00', '567']	LysR_substrate;HTH_1	HTH-type transcriptional activator AmpR	LysR family transcriptional regulator
GE000414	NOG213957|--	[S]: Function unknown	Molecular Function: transferase activity (GO:0016740)	K00799|glutathione S-transferase	['GE000414', 'glutathione S-transferase [Alphaproteobacteria bacterium WS11]', 'gi|1543102054|ref|WP_126007250.1|', '1.2e-128', '97.46', '100.00', '468']	--	--	Glutathione S-transferase
GE000415	COG1904|Uronic isomerase	[G]: Carbohydrate transport and metabolism	Biological Process: glucuronate catabolic process (GO:0006064); Molecular Function: glucuronate isomerase activity (GO:0008880)	K01812|glucuronate isomerase	['GE000415', 'glucuronate isomerase [Alphaproteobacteria bacterium WS11]', 'gi|1543102056|ref|WP_126007252.1|', '2.7e-270', '98.49', '100.00', '939']	UxaC	Uronate isomerase	Uronate isomerase
GE000416	COG1593|trap dicarboxylate transporter dctm subunit	[G]: Carbohydrate transport and metabolism	Cellular Component: integral component of membrane (GO:0016021)	--	['GE000416', 'TRAP transporter large permease subunit [Alphaproteobacteria bacterium WS11]', 'gi|1543102058|ref|WP_126007254.1|', '6.9e-220', '99.30', '100.00', '772']	DctM	Sialic acid TRAP transporter large permease protein SiaM	TRAP transporter large permease
GE000417	NOG70839|Tripartite ATP-independent periplasmic transporter dctq component	[P]: Inorganic ion transport and metabolism	Cellular Component: membrane (GO:0016020)	--	['GE000417', 'TRAP transporter small permease subunit [Alphaproteobacteria bacterium WS11]', 'gi|1543102060|ref|WP_126007256.1|', '9.5e-85', '100.00', '100.00', '322']	DctQ	--	TRAP transporter small permease
GE000418	COG1638|Trap dicarboxylate transporter, dctp subunit	[G]: Carbohydrate transport and metabolism	Biological Process: transport (GO:0006810); Cellular Component: outer membrane-bounded periplasmic space (GO:0030288)	--	['GE000418', 'C4-dicarboxylate ABC transporter [Alphaproteobacteria bacterium WS11]', 'gi|1543102062|ref|WP_126007258.1|', '1.9e-174', '99.39', '100.00', '620']	DctP	Sialic acid-binding periplasmic protein SiaP	C4-dicarboxylate ABC transporter
GE000419	COG2942|n-acylglucosamine 2-epimerase	[G]: Carbohydrate transport and metabolism	--	--	['GE000419', 'hypothetical protein [Alphaproteobacteria bacterium WS11]', 'gi|1543102064|ref|WP_126007260.1|', '1.3e-223', '93.20', '100.00', '784']	GlcNAc_2-epim	Mannose-6-phosphate isomerase	Uncharacterized protein
GE000420	COG1802|GntR Family Transcriptional Regulator	[K]: Transcription	Biological Process: transcription, DNA-templated (GO:0006351)	--	['GE000420', 'FCD domain-containing protein [Alphaproteobacteria bacterium WS11]', 'gi|1543107458|ref|WP_126012604.1|', '1.2e-120', '99.57', '96.64', '441']	FCD;GntR	HTH-type transcriptional repressor RspR	GntR family transcriptional regulator
GE000421	COG1312|Catalyzes the dehydration of D-mannonate (By similarity)	[G]: Carbohydrate transport and metabolism	Biological Process: glucuronate catabolic process (GO:0006064); Molecular Function: mannonate dehydratase activity (GO:0008927)	K01686|mannonate dehydratase	['GE000421', 'mannonate dehydratase [Alphaproteobacteria bacterium WS11]', 'gi|1543102066|ref|WP_126007262.1|', '2.1e-234', '98.02', '100.00', '820']	UxuA;AP_endonuc_2	Mannonate dehydratase 1	Mannonate dehydratase
GE000422	COG0246|Mannitol dehydrogenase	[G]: Carbohydrate transport and metabolism	Molecular Function: oxidoreductase activity, acting on the CH-OH group of donors, NAD or NADP as acceptor (GO:0016616); Biological Process: metabolic process (GO:0044710)	K00040|fructuronate reductase	['GE000422', 'mannitol dehydrogenase family protein [Alphaproteobacteria bacterium WS11]', 'gi|1543102068|ref|WP_126007264.1|', '8.1e-265', '94.93', '100.00', '921']	Mannitol_dh_C;Mannitol_dh	Uncharacterized oxidoreductase YeiQ	Mannitol dehydrogenase family protein
GE000423	COG0524|pfkb domain protein	[G]: Carbohydrate transport and metabolism	--	K00874|2-dehydro-3-deoxygluconokinase	['GE000423', 'sugar kinase [Alphaproteobacteria bacterium WS11]', 'gi|1543102070|ref|WP_126007266.1|', '9.2e-166', '94.86', '100.00', '592']	PfkB	2-dehydro-3-deoxygluconokinase	Sugar kinase
GE000424	NOG05087|LysR family transcriptional Regulator	[K]: Transcription	Molecular Function: DNA binding (GO:0003677); Molecular Function: DNA-binding transcription factor activity (GO:0003700); Biological Process: regulation of transcription, DNA-templated (GO:0006355)	--	['GE000424', 'LysR family transcriptional regulator [Alphaproteobacteria bacterium WS11]', 'gi|1543102072|ref|WP_126007268.1|', '3.2e-149', '98.25', '100.00', '537']	LysR_substrate;HTH_1	HTH-type transcriptional regulator DgdR	LysR family transcriptional regulator
GE000425	COG0160|aminotransferase	[E]: Amino acid transport and metabolism	Molecular Function: transaminase activity (GO:0008483); Molecular Function: pyridoxal phosphate binding (GO:0030170)	K00596|2,2-dialkylglycine decarboxylase (pyruvate)	['GE000425', 'aminotransferase class III-fold pyridoxal phosphate-dependent enzyme [Alphaproteobacteria bacterium WS11]', 'gi|1543102074|ref|WP_126007270.1|', '9.4e-241', '98.62', '100.00', '841']	Aminotran_3	2,2-dialkylglycine decarboxylase	Aspartate aminotransferase family protein
GE000426	NOG09638|--	[S]: Function unknown	Molecular Function: transferase activity (GO:0016740)	--	['GE000426', 'N-acetyltransferase [Alphaproteobacteria bacterium WS11]', 'gi|1543102076|ref|WP_126007272.1|', '2.9e-247', '98.56', '100.00', '863']	Acetyltransf_CG	--	N-acetyltransferase
GE000427	COG1741|pirin domain protein	[R]: General function prediction only	--	K06911|quercetin 2,3-dioxygenase	['GE000427', 'pirin family protein [Alphaproteobacteria bacterium WS11]', 'gi|1543102078|ref|WP_126007274.1|', '2.0e-181', '98.06', '100.00', '644']	Pirin;Pirin_C	Pirin-like protein CC_3178	Pirin family protein
GE000428	NOG80714|--	[S]: Function unknown	--	--	['GE000428', 'hypothetical protein [Alphaproteobacteria bacterium WS11]', 'gi|1543102082|ref|WP_126007278.1|', '2.9e-306', '96.52', '100.00', '1059']	VWA;Tad	--	Flp pilus assembly protein TadG
GE000429	COG3839|(ABC) transporter	[G]: Carbohydrate transport and metabolism	Molecular Function: nucleotide binding (GO:0000166); Cellular Component: plasma membrane (GO:0005886); Biological Process: organic anion transport (GO:0015711); Biological Process: organophosphate ester transport (GO:0015748); Molecular Function: ATPase activity (GO:0016887)	K05816|sn-glycerol 3-phosphate transport system ATP-binding protein	['GE000429', 'sn-glycerol-3-phosphate ABC transporter ATP-binding protein UgpC [Alphaproteobacteria bacterium WS11]', 'gi|1543102084|ref|WP_126007280.1|', '5.9e-193', '99.43', '100.00', '682']	ABC_tran;AAA_21;OB_MalK	sn-glycerol-3-phosphate import ATP-binding protein UgpC 1	sn-glycerol-3-phosphate import ATP-binding protein UgpC
GE000430	COG0395|Binding-protein-dependent transport systems inner membrane component	[G]: Carbohydrate transport and metabolism	Biological Process: glycerophosphodiester transmembrane transport (GO:0001407); Cellular Component: integral component of plasma membrane (GO:0005887); Biological Process: glycerol-3-phosphate transmembrane transport (GO:0015794); Cellular Component: ATP-binding cassette (ABC) transporter complex, substrate-binding subunit-containing (GO:0055052)	K05815|sn-glycerol 3-phosphate transport system permease protein	['GE000430', 'sn-glycerol-3-phosphate ABC transporter permease UgpE [Alphaproteobacteria bacterium WS11]', 'gi|1543102086|ref|WP_126007282.1|', '5.6e-146', '98.94', '100.00', '526']	BPD_transp_1	sn-glycerol-3-phosphate transport system permease protein UgpE	sn-glycerol-3-phosphate transport system permease protein UgpE
GE000431	COG1175|binding-protein-dependent transport systems inner membrane Component	[P]: Inorganic ion transport and metabolism	Cellular Component: plasma membrane (GO:0005886); Biological Process: carbohydrate transport (GO:0008643); Cellular Component: integral component of membrane (GO:0016021)	K05814|sn-glycerol 3-phosphate transport system permease protein	['GE000431', 'sn-glycerol-3-phosphate ABC transporter permease UgpA [Alphaproteobacteria bacterium WS11]', 'gi|1543102088|ref|WP_126007284.1|', '3.3e-157', '99.32', '100.00', '563']	BPD_transp_1	sn-glycerol-3-phosphate transport system permease protein UgpA	sn-glycerol-3-phosphate ABC transporter permease UgpA
GE000432	COG1653|extracellular solute-binding protein family 1	[G]: Carbohydrate transport and metabolism	Molecular Function: transporter activity (GO:0005215); Biological Process: transport (GO:0006810)	K05813|sn-glycerol 3-phosphate transport system substrate-binding protein	['GE000432', 'sn-glycerol-3-phosphate ABC transporter substrate-binding protein UgpB [Alphaproteobacteria bacterium WS11]', 'gi|1543102090|ref|WP_126007286.1|', '7.9e-256', '99.31', '100.00', '891']	SBP_bac_8;SBP_bac_1	sn-glycerol-3-phosphate-binding periplasmic protein UgpB	sn-glycerol-3-phosphate ABC transporter substrate-binding protein UgpB
GE000433	NOG08439|extracellular solute-binding protein family 1	[P]: Inorganic ion transport and metabolism	Molecular Function: metal ion binding (GO:0046872)	K02012|iron(III) transport system substrate-binding protein	['GE000433', 'extracellular solute-binding protein [Alphaproteobacteria bacterium WS11]', 'gi|1543102092|ref|WP_126007288.1|', '5.3e-172', '98.76', '100.00', '612']	SBP_bac_6;SBP_bac_11;SBP_bac_8;SBP_bac_1	--	Extracellular solute-binding protein
GE000434	COG1178|ABC transporter (permease)	[P]: Inorganic ion transport and metabolism	Cellular Component: plasma membrane (GO:0005886); Biological Process: transport (GO:0006810); Cellular Component: integral component of membrane (GO:0016021)	K02011|iron(III) transport system permease protein	['GE000434', 'ABC transporter permease subunit [Alphaproteobacteria bacterium WS11]', 'gi|1543102094|ref|WP_126007290.1|', '1.3e-261', '93.19', '95.88', '911']	BPD_transp_1	Putrescine transport system permease protein PotI	Iron ABC transporter permease
GE000435	NOG07684|(ABC) transporter	[P]: Inorganic ion transport and metabolism	Molecular Function: nucleotide binding (GO:0000166); Molecular Function: transporter activity (GO:0005215); Biological Process: transport (GO:0006810); Molecular Function: hydrolase activity, acting on acid anhydrides (GO:0016817)	K02010|iron(III) transport system ATP-binding protein	['GE000435', 'ATP-binding cassette domain-containing protein [Alphaproteobacteria bacterium WS11]', 'gi|1543102096|ref|WP_126007292.1|', '6.4e-184', '94.81', '100.00', '652']	ABC_tran;TOBE_2	Fe(3+) ions import ATP-binding protein FbpC	ABC transporter ATP-binding protein
GE000436	NOG08081|LysR family transcriptional regulator	[K]: Transcription	--	--	['GE000436', 'LysR family transcriptional regulator [Alphaproteobacteria bacterium WS11]', 'gi|1543107461|ref|WP_126012607.1|', '4.6e-159', '98.98', '100.00', '569']	LysR_substrate;HTH_1	Uncharacterized HTH-type transcriptional regulator YcaN	LysR family transcriptional regulator
GE000437	COG1028|short-chain dehydrogenase reductase	--	--	--	['GE000437', 'SDR family NAD(P)-dependent oxidoreductase [Alphaproteobacteria bacterium WS11]', 'gi|1543102098|ref|WP_126007294.1|', '1.8e-144', '97.49', '100.00', '521']	adh_short;adh_short_C2;KR;NAD_binding_10;Epimerase	Uncharacterized oxidoreductase YbbO	SDR family oxidoreductase
GE000438	NOG57350|Uncharacterized protein conserved in bacteria (DUF2325)	[S]: Function unknown	--	--	['GE000438', 'DUF2325 domain-containing protein [Alphaproteobacteria bacterium WS11]', 'gi|1543102100|ref|WP_126007296.1|', '1.1e-185', '93.89', '100.00', '658']	DUF2325	--	DUF2325 domain-containing protein
GE000439	COG4553|Polyhydroxyalkanoate depolymerase, intracellular	[I]: Lipid transport and metabolism	Molecular Function: poly(3-hydroxybutyrate) depolymerase activity (GO:0050526)	K05973|poly(3-hydroxybutyrate) depolymerase	['GE000439', 'polyhydroxyalkanoate depolymerase [Alphaproteobacteria bacterium WS11]', 'gi|1543102102|ref|WP_126007298.1|', '2.3e-255', '100.00', '100.00', '890']	PHB_depo_C	--	Polyhydroxyalkanoate depolymerase
GE000440	NOG50001|Protein of unknown function (DUF2852)	[S]: Function unknown	Cellular Component: integral component of membrane (GO:0016021)	--	['GE000440', 'DUF2852 domain-containing protein [Alphaproteobacteria bacterium WS11]', 'gi|1543102104|ref|WP_126007300.1|', '4.7e-75', '99.33', '100.00', '289']	DUF2852	--	DUF2852 domain-containing protein
GE000441	COG1451|metaL-dependent hydrolase	[R]: General function prediction only	--	K07043|uncharacterized protein	['GE000441', 'DUF45 domain-containing protein [Alphaproteobacteria bacterium WS11]', 'gi|1543102106|ref|WP_126007302.1|', '2.5e-128', '97.83', '100.00', '467']	DUF45	--	M48 family peptidase
GE000442	COG0135|N-(5'-phosphoribosyl)anthranilate isomerase	[E]: Amino acid transport and metabolism	Biological Process: tryptophan metabolic process (GO:0006568); Biological Process: aromatic amino acid family biosynthetic process (GO:0009073); Molecular Function: isomerase activity (GO:0016853)	K01817|phosphoribosylanthranilate isomerase	['GE000442', 'phosphoribosylanthranilate isomerase [Alphaproteobacteria bacterium WS11]', 'gi|1543107464|ref|WP_126012610.1|', '1.7e-117', '96.07', '88.42', '431']	PRAI	N-(5&apos;-phosphoribosyl)anthranilate isomerase	N-(5&apos;-phosphoribosyl)anthranilate isomerase
GE000443	COG0133|The beta subunit is responsible for the synthesis of L- tryptophan from indole and L-serine (By similarity)	[E]: Amino acid transport and metabolism	Biological Process: tryptophan biosynthetic process (GO:0000162); Molecular Function: tryptophan synthase activity (GO:0004834)	K01696|tryptophan synthase beta chain	['GE000443', 'tryptophan synthase subunit beta [Alphaproteobacteria bacterium WS11]', 'gi|1543102108|ref|WP_126007304.1|', '7.4e-240', '100.00', '100.00', '838']	PALP	Tryptophan synthase beta chain	Tryptophan synthase beta chain
GE000444	COG0159|The alpha subunit is responsible for the aldol cleavage of indoleglycerol phosphate to indole and glyceraldehyde 3- phosphate (By similarity)	[E]: Amino acid transport and metabolism	Biological Process: tryptophan biosynthetic process (GO:0000162); Molecular Function: tryptophan synthase activity (GO:0004834)	K01695|tryptophan synthase alpha chain	['GE000444', 'tryptophan synthase subunit alpha [Alphaproteobacteria bacterium WS11]', 'gi|1543102110|ref|WP_126007306.1|', '1.8e-152', '99.64', '100.00', '547']	Trp_syntA;His_biosynth	Tryptophan synthase alpha chain	Tryptophan synthase alpha chain
GE000445	COG0777|Component of the acetyl coenzyme A carboxylase (ACC) complex. Biotin carboxylase (BC) catalyzes the carboxylation of biotin on its carrier protein (BCCP) and then the CO(2) group is transferred by the transcarboxylase to acetyl-CoA to form malonyl- CoA (By similarity)	[I]: Lipid transport and metabolism	Molecular Function: acetyl-CoA carboxylase activity (GO:0003989); Molecular Function: ATP binding (GO:0005524); Biological Process: fatty acid biosynthetic process (GO:0006633); Cellular Component: acetyl-CoA carboxylase complex (GO:0009317); Molecular Function: transferase activity (GO:0016740); Biological Process: malonyl-CoA biosynthetic process (GO:2001295)	K01963|acetyl-CoA carboxylase carboxyl transferase subunit beta	['GE000445', 'acetyl-CoA carboxylase carboxyltransferase subunit beta [Alphaproteobacteria bacterium WS11]', 'gi|1543102112|ref|WP_126007308.1|', '1.2e-190', '100.00', '100.00', '674']	Carboxyl_trans	Acetyl-coenzyme A carboxylase carboxyl transferase subunit beta	Acetyl-coenzyme A carboxylase carboxyl transferase subunit beta
GE000446	COG0285|Folylpolyglutamate synthase	[H]: Coenzyme transport and metabolism	Molecular Function: tetrahydrofolylpolyglutamate synthase activity (GO:0004326); Molecular Function: ATP binding (GO:0005524); Biological Process: tetrahydrofolylpolyglutamate biosynthetic process (GO:0046901)	K11754|dihydrofolate synthase / folylpolyglutamate synthase	['GE000446', 'bifunctional folylpolyglutamate synthase/dihydrofolate synthase [Alphaproteobacteria bacterium WS11]', 'gi|1543102114|ref|WP_126007310.1|', '6.6e-250', '98.88', '100.00', '872']	Mur_ligase_M	Folylpolyglutamate synthase	Bifunctional folylpolyglutamate synthase/dihydrofolate synthase
GE000447	COG0526|Thioredoxin	[O]: Posttranslational modification, protein turnover, chaperones	Cellular Component: cell (GO:0005623); Biological Process: glycerol ether metabolic process (GO:0006662); Molecular Function: protein disulfide oxidoreductase activity (GO:0015035); Biological Process: cell redox homeostasis (GO:0045454); Biological Process: oxidation-reduction process (GO:0055114)	K03671|thioredoxin 1	['GE000447', 'thioredoxin [Alphaproteobacteria bacterium WS11]', 'gi|1543102116|ref|WP_126007312.1|', '6.2e-53', '100.00', '100.00', '215']	Thioredoxin;Thioredoxin_2;Thioredoxin_8;Thioredoxin_9;AhpC-TSA	Thioredoxin C-1	Thioredoxin
GE000448	COG1074|The heterodimer acts as both an ATP-dependent DNA helicase and an ATP-dependent, dual-direction single-stranded exonuclease. Recognizes the chi site generating a DNA molecule suitable for the initiation of homologous recombination. The AddA nuclease domain is required for chi fragment generation	[L]: Replication, recombination and repair	Molecular Function: nuclease activity (GO:0004518); Biological Process: cellular process (GO:0009987); Molecular Function: organic cyclic compound binding (GO:0097159); Molecular Function: heterocyclic compound binding (GO:1901363)	K16898|ATP-dependent helicase/nuclease subunit A	['GE000448', 'double-strand break repair helicase AddA [Alphaproteobacteria bacterium WS11]', 'gi|1543102118|ref|WP_126007314.1|', '0.0e+00', '99.24', '100.00', '2253']	UvrD-helicase;AAA_19;UvrD_C;PDDEXK_1;UvrD_C_2	ATP-dependent helicase/nuclease subunit A	Double-strand break repair helicase AddA
GE000449	COG3893|double-strand break repair protein Addb	[L]: Replication, recombination and repair	--	K16899|ATP-dependent helicase/nuclease subunit B	['GE000449', 'double-strand break repair protein AddB [Alphaproteobacteria bacterium WS11]', 'gi|1543102120|ref|WP_126007316.1|', '0.0e+00', '98.67', '100.00', '2040']	PDDEXK_1	Uncharacterized protein RBE_0584	Double-strand break repair protein AddB
GE000450	COG1208|nucleotidyl transferase	[M]: Cell wall/membrane/envelope biogenesis	Molecular Function: transferase activity (GO:0016740)	K00992|N-acetyl-alpha-D-muramate 1-phosphate uridylyltransferase	['GE000450', 'nucleotidyltransferase family protein [Alphaproteobacteria bacterium WS11]', 'gi|1543102122|ref|WP_126007318.1|', '2.7e-136', '98.78', '100.00', '493']	NTP_transf_3;NTP_transferase	N-acetylmuramate alpha-1-phosphate uridylyltransferase	Nucleotidyltransferase family protein
GE000451	COG0802|protein family UPF0079, ATPase	[R]: General function prediction only	--	K07102|N-acetylmuramate 1-kinase	['GE000451', 'tRNA (adenosine(37)-N6)-threonylcarbamoyltransferase complex ATPase subunit type 1 TsaE [Alphaproteobacteria bacterium WS11]', 'gi|1543102124|ref|WP_126007320.1|', '2.7e-287', '98.42', '100.00', '996']	TsaE;APH	N-acetylmuramate/N-acetylglucosamine kinase	tRNA (Adenosine(37)-N6)-threonylcarbamoyltransferase complex ATPase subunit type 1 TsaE
GE000452	NOG10947|Histidine kinase	[T]: Signal transduction mechanisms	Molecular Function: nucleotide binding (GO:0000166); Biological Process: signal transduction (GO:0007165); Cellular Component: membrane (GO:0016020); Molecular Function: kinase activity (GO:0016301); Biological Process: phosphorylation (GO:0016310)	--	['GE000452', 'PAS domain-containing protein [Alphaproteobacteria bacterium WS11]', 'gi|1543102126|ref|WP_126007322.1|', '0.0e+00', '99.53', '100.00', '1647']	PAS_7;HATPase_c;HisKA;PAS_8;PAS_4;PAS	Sensor protein DivL	PAS domain-containing protein
GE000453	COG0499|May play a key role in the regulation of the intracellular concentration of adenosylhomocysteine (By similarity)	[H]: Coenzyme transport and metabolism	Molecular Function: adenosylhomocysteinase activity (GO:0004013); Cellular Component: cytoplasm (GO:0005737); Biological Process: one-carbon metabolic process (GO:0006730)	K01251|adenosylhomocysteinase	['GE000453', 'adenosylhomocysteinase [Alphaproteobacteria bacterium WS11]', 'gi|1543107467|ref|WP_126012613.1|', '1.5e-268', '99.79', '100.00', '934']	AdoHcyase;AdoHcyase_NAD;2-Hacid_dh_C;IlvN	Adenosylhomocysteinase	Adenosylhomocysteinase
GE000454	COG1925|phosphocarrier protein (HPr)	[G]: Carbohydrate transport and metabolism	Molecular Function: protein serine/threonine kinase activity (GO:0004674); Cellular Component: cytoplasm (GO:0005737); Biological Process: protein phosphorylation (GO:0006468); Biological Process: phosphoenolpyruvate-dependent sugar phosphotransferase system (GO:0009401)	--	['GE000454', 'HPr family phosphocarrier protein [Alphaproteobacteria bacterium WS11]', 'gi|1543102128|ref|WP_126007324.1|', '6.4e-42', '100.00', '89.62', '179']	PTS-HPr	Phosphocarrier protein HPr	HPr family phosphocarrier protein
GE000455	COG2893|pts system	[G]: Carbohydrate transport and metabolism	Molecular Function: protein-N(PI)-phosphohistidine-sugar phosphotransferase activity (GO:0008982); Biological Process: phosphoenolpyruvate-dependent sugar phosphotransferase system (GO:0009401); Cellular Component: integral component of membrane (GO:0016021); Biological Process: carbohydrate transmembrane transport (GO:0034219); Molecular Function: D-glucosamine PTS permease activity (GO:0103111)	K02793|mannose PTS system EIIA component	['GE000455', 'PTS sugar transporter subunit IIA [Alphaproteobacteria bacterium WS11]', 'gi|1543102130|ref|WP_126007326.1|', '2.7e-66', '100.00', '100.00', '260']	EIIA-man	PTS system mannose-specific EIIAB component	PTS sugar transporter subunit IIA
GE000456	COG1493|Catalyzes the ATP- as well as the pyrophosphate- dependent phosphorylation of a specific serine residue in HPr, a phosphocarrier protein of the phosphoenolpyruvate-dependent sugar phosphotransferase system (PTS). HprK P also catalyzes the pyrophosphate-producing, inorganic phosphate-dependent dephosphorylation (phosphorolysis) of seryl-phosphorylated HPr (P- Ser-HPr). The two antagonistic…	[T]: Signal transduction mechanisms	Molecular Function: protein kinase activity (GO:0004672); Biological Process: phosphorylation (GO:0016310); Biological Process: primary metabolic process (GO:0044238); Biological Process: regulation of biological process (GO:0050789); Biological Process: organic substance metabolic process (GO:0071704)	--	['GE000456', 'hypothetical protein [Alphaproteobacteria bacterium WS11]', 'gi|1543102133|ref|WP_126007329.1|', '7.8e-70', '96.64', '99.33', '272']	Hpr_kinase_C	--	Hpr_kinase_C domain-containing protein
GE000457	NOG04321|Histidine kinase	[T]: Signal transduction mechanisms	Molecular Function: phosphorelay sensor kinase activity (GO:0000155); Biological Process: phosphorelay signal transduction system (GO:0000160); Molecular Function: ATP binding (GO:0005524); Cellular Component: intracellular (GO:0005622); Cellular Component: integral component of membrane (GO:0016021); Biological Process: peptidyl-histidine phosphorylation (GO:0018106); Biological Process: signal …	K14980|two-component system, OmpR family, sensor histidine kinase ChvG	['GE000457', 'HAMP domain-containing protein [Alphaproteobacteria bacterium WS11]', 'gi|1543102134|ref|WP_126007330.1|', '0.0e+00', '98.83', '100.00', '1088']	Stimulus_sens_1;Sensor_TM1;HATPase_c;HisKA;HAMP	Sensor protein ChvG	HAMP domain-containing protein
GE000458	NOG16342|Two component transcriptional regulator (Winged helix family	[T]: Signal transduction mechanisms	Biological Process: phosphorelay signal transduction system (GO:0000160); Molecular Function: DNA binding (GO:0003677); Cellular Component: intracellular (GO:0005622); Biological Process: regulation of transcription, DNA-templated (GO:0006355)	K14981|two-component system, OmpR family, response regulator ChvI	['GE000458', 'response regulator [Alphaproteobacteria bacterium WS11]', 'gi|1543102136|ref|WP_126007332.1|', '8.4e-127', '100.00', '100.00', '462']	Response_reg;Trans_reg_C	Transcriptional regulatory protein ChvI	DNA-binding response regulator
GE000459	COG1866|Phosphoenolpyruvate Carboxylase	[C]: Energy production and conversion	Molecular Function: phosphoenolpyruvate carboxykinase (ATP) activity (GO:0004612); Molecular Function: ATP binding (GO:0005524); Cellular Component: cytoplasm (GO:0005737); Biological Process: gluconeogenesis (GO:0006094); Molecular Function: kinase activity (GO:0016301); Biological Process: phosphorylation (GO:0016310); Molecular Function: metal ion binding (GO:0046872)	K01610|phosphoenolpyruvate carboxykinase (ATP)	['GE000459', 'phosphoenolpyruvate carboxykinase [Alphaproteobacteria bacterium WS11]', 'gi|1543102138|ref|WP_126007334.1|', '0.0e+00', '99.63', '100.00', '1095']	PEPCK_ATP	Phosphoenolpyruvate carboxykinase (ATP)	Phosphoenolpyruvate carboxykinase (ATP)
GE000460	COG1186|Peptide chain release factor 2 directs the termination of translation in response to the peptide chain termination codons UGA and UAA (By similarity)	[J]: Translation, ribosomal structure and biogenesis	Molecular Function: translation release factor activity (GO:0003747); Biological Process: translational termination (GO:0006415); Molecular Function: hydrolase activity (GO:0016787)	K15034|ribosome-associated protein	['GE000460', 'aminoacyl-tRNA hydrolase [Alphaproteobacteria bacterium WS11]', 'gi|1543102141|ref|WP_126007337.1|', '4.4e-62', '100.00', '100.00', '246']	RF-1	Peptidyl-tRNA hydrolase ArfB	Aminoacyl-tRNA hydrolase
GE000461	COG3145|Alkylated DNA repair protein	[L]: Replication, recombination and repair	Biological Process: DNA repair (GO:0006281); Molecular Function: methyltransferase activity (GO:0008168); Biological Process: methylation (GO:0032259); Molecular Function: dioxygenase activity (GO:0051213); Biological Process: oxidation-reduction process (GO:0055114)	K03919|DNA oxidative demethylase	['GE000461', 'alpha-ketoglutarate-dependent dioxygenase AlkB [Alphaproteobacteria bacterium WS11]', 'gi|1543102143|ref|WP_126007339.1|', '2.0e-122', '98.62', '100.00', '447']	2OG-FeII_Oxy_2	Alpha-ketoglutarate-dependent dioxygenase AlkB homolog	Alpha-ketoglutarate-dependent dioxygenase AlkB
GE000462	NOG51467|--	[S]: Function unknown	--	--	['GE000462', 'hypothetical protein [Alphaproteobacteria bacterium WS11]', 'gi|1543102145|ref|WP_126007341.1|', '7.8e-201', '98.32', '100.00', '708']	PAP2_3	--	Uncharacterized protein
GE000463	COG1072|Pantothenic acid kinase	[H]: Coenzyme transport and metabolism	Molecular Function: pantothenate kinase activity (GO:0004594); Molecular Function: ATP binding (GO:0005524); Cellular Component: cytoplasm (GO:0005737); Biological Process: coenzyme A biosynthetic process (GO:0015937); Biological Process: phosphorylation (GO:0016310)	K00867|type I pantothenate kinase	['GE000463', 'type I pantothenate kinase [Alphaproteobacteria bacterium WS11]', 'gi|1543102146|ref|WP_126007342.1|', '1.2e-187', '99.70', '100.00', '664']	PRK	Pantothenate kinase	Pantothenate kinase
GE000464	COG0140|phosphoribosyl-ATP pyrophosphatase	[E]: Amino acid transport and metabolism	Biological Process: histidine biosynthetic process (GO:0000105); Molecular Function: phosphoribosyl-ATP diphosphatase activity (GO:0004636); Molecular Function: ATP binding (GO:0005524); Cellular Component: cytoplasm (GO:0005737)	K01523|phosphoribosyl-ATP pyrophosphohydrolase	['GE000464', 'phosphoribosyl-ATP diphosphatase [Alphaproteobacteria bacterium WS11]', 'gi|1543102148|ref|WP_126007344.1|', '4.5e-46', '94.59', '100.00', '193']	PRA-PH	Phosphoribosyl-ATP pyrophosphatase	Phosphoribosyl-ATP pyrophosphatase
GE000465	COG0107|IGPS catalyzes the conversion of PRFAR and glutamine to IGP, AICAR and glutamate. The HisF subunit catalyzes the cyclization activity that produces IGP and AICAR from PRFAR using the ammonia provided by the HisH subunit (By similarity)	[E]: Amino acid transport and metabolism	Biological Process: histidine biosynthetic process (GO:0000105); Molecular Function: imidazoleglycerol-phosphate synthase activity (GO:0000107); Cellular Component: cytoplasm (GO:0005737); Molecular Function: lyase activity (GO:0016829)	K02500|imidazole glycerol-phosphate synthase subunit HisF	['GE000465', 'imidazole glycerol phosphate synthase subunit HisF [Alphaproteobacteria bacterium WS11]', 'gi|1543102150|ref|WP_126007346.1|', '8.0e-139', '100.00', '100.00', '502']	His_biosynth	Imidazole glycerol phosphate synthase subunit HisF	Imidazole glycerol phosphate synthase subunit HisF
GE000466	COG0106|phosphoribosylformimino-5-aminoimidazole carboxamide ribotide isomerase	[E]: Amino acid transport and metabolism	Biological Process: histidine biosynthetic process (GO:0000105); Molecular Function: 1-(5-phosphoribosyl)-5-[(5-phosphoribosylamino)methylideneamino]imidazole-4-carboxamide isomerase activity (GO:0003949); Cellular Component: cytoplasm (GO:0005737)	K01814|phosphoribosylformimino-5-aminoimidazole carboxamide ribotide isomerase	['GE000466', '1-(5-phosphoribosyl)-5-[(5-phosphoribosylamino)methylideneamino]imidazole-4-carboxamide isomerase [Alphaproteobacteria bacterium WS11]', 'gi|1543102152|ref|WP_126007348.1|', '9.0e-132', '100.00', '100.00', '478']	His_biosynth;Dus	1-(5-phosphoribosyl)-5-[(5-phosphoribosylamino)methylideneamino] imidazole-4-carboxamide isomerase	1-(5-phosphoribosyl)-5-[(5-phosphoribosylamino)methylideneamino] imidazole-4-carboxamide isomerase
GE000467	COG0118|IGPS catalyzes the conversion of PRFAR and glutamine to IGP, AICAR and glutamate. The hisH subunit provides the glutamine amidotransferase activity that produces the ammonia necessary to hisF for the synthesis of IGP and AICAR (By similarity)	[E]: Amino acid transport and metabolism	Biological Process: histidine biosynthetic process (GO:0000105); Molecular Function: imidazoleglycerol-phosphate synthase activity (GO:0000107); Cellular Component: cytoplasm (GO:0005737); Biological Process: glutamine metabolic process (GO:0006541)	K02501|imidazole glycerol-phosphate synthase subunit HisH	['GE000467', 'imidazole glycerol phosphate synthase subunit HisH [Alphaproteobacteria bacterium WS11]', 'gi|1543102154|ref|WP_126007350.1|', '1.4e-120', '100.00', '100.00', '441']	GATase;Peptidase_C26	Imidazole glycerol phosphate synthase subunit HisH	Imidazole glycerol phosphate synthase subunit HisH
GE000468	NOG109811|Protein of unknown function (DUF2628)	[S]: Function unknown	--	--	['GE000468', 'DUF2628 domain-containing protein [Alphaproteobacteria bacterium WS11]', 'gi|1543102156|ref|WP_126007352.1|', '2.0e-87', '100.00', '100.00', '330']	DUF2628	--	DUF2628 domain-containing protein
GE000469	COG0131|imidazoleglycerolphosphate dehydratase	[E]: Amino acid transport and metabolism	Biological Process: histidine biosynthetic process (GO:0000105); Molecular Function: imidazoleglycerol-phosphate dehydratase activity (GO:0004424); Cellular Component: cytoplasm (GO:0005737)	K01693|imidazoleglycerol-phosphate dehydratase	['GE000469', 'imidazoleglycerol-phosphate dehydratase HisB [Alphaproteobacteria bacterium WS11]', 'gi|1543102158|ref|WP_126007354.1|', '4.0e-109', '99.03', '100.00', '403']	IGPD	Imidazoleglycerol-phosphate dehydratase	Imidazoleglycerol-phosphate dehydratase
GE000470	COG5405|Protease subunit of a proteasome-like degradation complex believed to be a general protein degrading machinery (By similarity)	[O]: Posttranslational modification, protein turnover, chaperones	Molecular Function: threonine-type endopeptidase activity (GO:0004298); Cellular Component: proteasome core complex (GO:0005839); Cellular Component: HslUV protease complex (GO:0009376); Molecular Function: metal ion binding (GO:0046872); Biological Process: proteolysis involved in cellular protein catabolic process (GO:0051603)	K01419|ATP-dependent HslUV protease, peptidase subunit HslV	['GE000470', 'ATP-dependent protease subunit HslV [Alphaproteobacteria bacterium WS11]', 'gi|1543102160|ref|WP_126007356.1|', '2.7e-96', '99.46', '100.00', '360']	Proteasome	ATP-dependent protease subunit HslV	ATP-dependent protease subunit HslV
GE000471	COG1220|this subunit has chaperone activity. The binding of ATP and its subsequent hydrolysis by HslU are essential for unfolding of protein substrates subsequently hydrolyzed by HslV. HslU recognizes the N-terminal part of its protein substrates and unfolds these before they are guided to HslV for hydrolysis (By similarity)	[O]: Posttranslational modification, protein turnover, chaperones	Molecular Function: ATP binding (GO:0005524); Biological Process: proteolysis (GO:0006508); Cellular Component: HslUV protease complex (GO:0009376); Molecular Function: ATPase activity (GO:0016887); Biological Process: protein unfolding (GO:0043335); Molecular Function: peptidase activity, acting on L-amino acid peptides (GO:0070011)	K03667|ATP-dependent HslUV protease ATP-binding subunit HslU	['GE000471', 'ATP-dependent protease ATPase subunit HslU [Alphaproteobacteria bacterium WS11]', 'gi|1543102162|ref|WP_126007358.1|', '1.8e-236', '100.00', '100.00', '827']	AAA_2;AAA;AAA_5;ClpB_D2-small;Mg_chelatase	ATP-dependent protease ATPase subunit HslU	ATP-dependent protease ATPase subunit HslU
GE000472	NOG08294|Protein of unknown function (DUF1402)	[S]: Function unknown	--	--	['GE000472', 'DUF1402 family protein [Alphaproteobacteria bacterium WS11]', 'gi|1543102164|ref|WP_126007360.1|', '8.6e-183', '98.44', '100.00', '648']	DUF1402	--	DUF1402 family protein
GE000473	COG1396|Transcriptional regulator	[K]: Transcription	Molecular Function: sequence-specific DNA binding (GO:0043565)	--	['GE000473', 'helix-turn-helix domain-containing protein [Alphaproteobacteria bacterium WS11]', 'gi|1543102166|ref|WP_126007362.1|', '1.4e-58', '100.00', '100.00', '234']	HTH_31;HTH_3;HTH_19	--	XRE family transcriptional regulator
GE000474	COG2840|Smr protein MutS2	[S]: Function unknown	--	--	['GE000474', 'DNA mismatch repair protein MutS [Alphaproteobacteria bacterium WS11]', 'gi|1543102168|ref|WP_126007364.1|', '1.7e-104', '98.98', '100.00', '387']	Smr	--	DNA mismatch repair protein MutS
GE000475	COG2821|membrane-bound lytic murein transglycosylase	[M]: Cell wall/membrane/envelope biogenesis	--	K08304|membrane-bound lytic murein transglycosylase A	['GE000475', 'transglycosylase [Alphaproteobacteria bacterium WS11]', 'gi|1543102170|ref|WP_126007366.1|', '5.2e-200', '94.81', '100.00', '706']	MltA;3D	--	Transglycosylase
GE000476	COG4395|Import inner membrane translocase subunit TIM44	[S]: Function unknown	Cellular Component: integral component of membrane (GO:0016021)	--	['GE000476', 'Tim44/TimA family putative adaptor protein [Alphaproteobacteria bacterium WS11]', 'gi|1543102172|ref|WP_126007368.1|', '4.6e-125', '99.15', '100.00', '456']	Tim44	--	Calcium-binding protein
GE000477	COG3030|FxsA cytoplasmic membrane protein	[S]: Function unknown	Cellular Component: membrane (GO:0016020)	K07113|UPF0716 protein FxsA	['GE000477', 'membrane protein FxsA [Alphaproteobacteria bacterium WS11]', 'gi|1543102174|ref|WP_126007370.1|', '7.4e-86', '98.39', '100.00', '325']	FxsA	UPF0716 protein FxsA (Fragment)	Membrane protein FxsA
GE000478	COG1952|One of the proteins required for the normal export of preproteins out of the cell cytoplasm. It is a molecular chaperone that binds to a subset of precursor proteins, maintaining them in a translocation-competent state. It also specifically binds to its receptor SecA (By similarity)	[U]: Intracellular trafficking, secretion, and vesicular transport	Cellular Component: cytoplasm (GO:0005737); Biological Process: protein folding (GO:0006457); Biological Process: protein transport (GO:0015031); Molecular Function: unfolded protein binding (GO:0051082); Biological Process: protein tetramerization (GO:0051262)	K03071|preprotein translocase subunit SecB	['GE000478', 'protein-export chaperone SecB [Alphaproteobacteria bacterium WS11]', 'gi|1543102176|ref|WP_126007372.1|', '8.2e-87', '98.85', '100.00', '328']	SecB	Protein-export protein SecB	Protein-export protein SecB
GE000479	COG0847|DNA polymerase iii	[L]: Replication, recombination and repair	Molecular Function: DNA binding (GO:0003677); Molecular Function: DNA-directed DNA polymerase activity (GO:0003887); Biological Process: DNA replication (GO:0006260); Biological Process: DNA biosynthetic process (GO:0071897)	K02342|DNA polymerase III subunit epsilon	['GE000479', 'DNA polymerase III subunit epsilon [Alphaproteobacteria bacterium WS11]', 'gi|1543102178|ref|WP_126007374.1|', '8.2e-127', '98.27', '100.00', '462']	RNase_T;DUF5051;DNA_pol_A_exo1	DNA polymerase III subunit epsilon	DNA polymerase III subunit epsilon
GE000480	COG0237|Catalyzes the phosphorylation of the 3'-hydroxyl group of dephosphocoenzyme A to form coenzyme A (By similarity)	[H]: Coenzyme transport and metabolism	Molecular Function: dephospho-CoA kinase activity (GO:0004140); Molecular Function: ATP binding (GO:0005524); Cellular Component: cytoplasm (GO:0005737); Biological Process: coenzyme A biosynthetic process (GO:0015937); Biological Process: phosphorylation (GO:0016310)	K00859|dephospho-CoA kinase	['GE000480', 'dephospho-CoA kinase [Alphaproteobacteria bacterium WS11]', 'gi|1543102180|ref|WP_126007376.1|', '8.1e-99', '99.49', '100.00', '369']	CoaE	Dephospho-CoA kinase	Dephospho-CoA kinase
GE000481	COG0169|shikimate dehydrogenase	[E]: Amino acid transport and metabolism	Biological Process: cellular amino acid biosynthetic process (GO:0008652); Molecular Function: oxidoreductase activity (GO:0016491)	K00014|shikimate dehydrogenase	['GE000481', 'shikimate dehydrogenase [Alphaproteobacteria bacterium WS11]', 'gi|1543102182|ref|WP_126007378.1|', '1.7e-155', '96.44', '100.00', '557']	Shikimate_dh_N;Shikimate_DH;SDH_C	Shikimate dehydrogenase (NADP(+))	Shikimate dehydrogenase (NADP(+))
GE000482	COG0424|Maf-like protein	[D]: Cell cycle control, cell division, chromosome partitioning	Cellular Component: cytoplasm (GO:0005737)	K06287|septum formation protein	['GE000482', 'Maf-like protein [Alphaproteobacteria bacterium WS11]', 'gi|1543102184|ref|WP_126007380.1|', '1.4e-103', '98.49', '100.00', '384']	Maf	7-methyl-GTP pyrophosphatase	7-methyl-GTP pyrophosphatase
GE000483	COG1806|Bifunctional serine threonine kinase and phosphorylase involved in the regulation of the pyruvate, phosphate dikinase (PPDK) by catalyzing its phosphorylation dephosphorylation (By similarity)	[S]: Function unknown	Molecular Function: protein serine/threonine kinase activity (GO:0004674); Molecular Function: ATP binding (GO:0005524); Biological Process: protein phosphorylation (GO:0006468); Biological Process: protein dephosphorylation (GO:0006470); Molecular Function: phosphotransferase activity, phosphate group as acceptor (GO:0016776); Molecular Function: ADP binding (GO:0043531)	K09773|[pyruvate, water dikinase]-phosphate phosphotransferase / [pyruvate, water dikinase] kinase	['GE000483', 'pyruvate, phosphate dikinase/phosphoenolpyruvate synthase regulator [Alphaproteobacteria bacterium WS11]', 'gi|1543102186|ref|WP_126007382.1|', '1.1e-148', '99.27', '83.74', '535']	Kinase-PPPase	Putative pyruvate, phosphate dikinase regulatory protein	Putative pyruvate, phosphate dikinase regulatory protein
GE000484	COG0407|Catalyzes the decarboxylation of four acetate groups of uroporphyrinogen-III to yield coproporphyrinogen-III (By similarity)	[H]: Coenzyme transport and metabolism	Molecular Function: uroporphyrinogen decarboxylase activity (GO:0004853); Cellular Component: cytoplasm (GO:0005737); Biological Process: protoporphyrinogen IX biosynthetic process (GO:0006782)	K01599|uroporphyrinogen decarboxylase	['GE000484', 'uroporphyrinogen decarboxylase [Alphaproteobacteria bacterium WS11]', 'gi|1543102188|ref|WP_126007384.1|', '8.8e-194', '100.00', '100.00', '685']	URO-D	Uroporphyrinogen decarboxylase	Uroporphyrinogen decarboxylase
GE000485	COG1981|Membrane	[S]: Function unknown	Cellular Component: integral component of membrane (GO:0016021)	K08973|putative membrane protein	['GE000485', 'protoporphyrinogen oxidase HemJ [Alphaproteobacteria bacterium WS11]', 'gi|1543102190|ref|WP_126007386.1|', '1.1e-89', '97.21', '100.00', '338']	UPF0093	UPF0093 membrane protein RHOS4_28450	Protoporphyrinogen oxidase HemJ
GE000486	COG1158|Facilitates transcription termination by a mechanism that involves Rho binding to the nascent RNA, activation of Rho's RNA-dependent ATPase activity, and release of the mRNA from the DNA template (By similarity)	[K]: Transcription	Molecular Function: RNA binding (GO:0003723); Molecular Function: helicase activity (GO:0004386); Molecular Function: ATP binding (GO:0005524); Biological Process: DNA-templated transcription, termination (GO:0006353); Biological Process: regulation of transcription, DNA-templated (GO:0006355); Molecular Function: RNA-dependent ATPase activity (GO:0008186)	K03628|transcription termination factor Rho	['GE000486', 'transcription termination factor Rho [Alphaproteobacteria bacterium WS11]', 'gi|1543102192|ref|WP_126007388.1|', '9.7e-235', '100.00', '100.00', '821']	Rho_RNA_bind;ATP-synt_ab;Rho_N	Transcription termination factor Rho	Transcription termination factor Rho
GE000487	COG0486|Exhibits a very high intrinsic GTPase hydrolysis rate. Involved in the addition of a carboxymethylaminomethyl (cmnm) group at the wobble position (U34) of certain tRNAs, forming tRNA- cmnm(5)s(2)U34 (By similarity)	[R]: General function prediction only	--	K03650|tRNA modification GTPase	['GE000487', 'tRNA uridine-5-carboxymethylaminomethyl(34) synthesis GTPase MnmE [Alphaproteobacteria bacterium WS11]', 'gi|1543102194|ref|WP_126007390.1|', '1.7e-237', '98.63', '100.00', '830']	MnmE_helical;TrmE_N;MMR_HSR1;FeoB_N	tRNA modification GTPase MnmE	tRNA modification GTPase MnmE
GE000488	COG0445|NAD-binding protein involved in the addition of a carboxymethylaminomethyl (cmnm) group at the wobble position (U34) of certain tRNAs, forming tRNA-cmnm(5)s(2)U34 (By similarity)	[D]: Cell cycle control, cell division, chromosome partitioning	Biological Process: tRNA wobble uridine modification (GO:0002098); Cellular Component: cytoplasm (GO:0005737); Molecular Function: oxidoreductase activity (GO:0016491); Molecular Function: flavin adenine dinucleotide binding (GO:0050660); Biological Process: oxidation-reduction process (GO:0055114)	K03495|tRNA uridine 5-carboxymethylaminomethyl modification enzyme	['GE000488', 'tRNA uridine-5-carboxymethylaminomethyl(34) synthesis enzyme MnmG [Alphaproteobacteria bacterium WS11]', 'gi|1543102196|ref|WP_126007392.1|', '0.0e+00', '93.77', '100.00', '1138']	GIDA;GIDA_assoc;FAD_oxidored;FAD_binding_2;Pyr_redox_2	tRNA uridine 5-carboxymethylaminomethyl modification enzyme MnmG	tRNA uridine 5-carboxymethylaminomethyl modification enzyme MnmG
GE000489	COG0357|Specifically methylates the N7 position of a guanine in 16S rRNA (By similarity)	[M]: Cell wall/membrane/envelope biogenesis	Biological Process: rRNA processing (GO:0006364); Molecular Function: methyltransferase activity (GO:0008168); Biological Process: methylation (GO:0032259)	K03501|16S rRNA (guanine527-N7)-methyltransferase	['GE000489', '16S rRNA (guanine(527)-N(7))-methyltransferase RsmG [Alphaproteobacteria bacterium WS11]', 'gi|1543102198|ref|WP_126007394.1|', '1.6e-102', '92.65', '100.00', '381']	GidB	Ribosomal RNA small subunit methyltransferase G	Ribosomal RNA small subunit methyltransferase G
GE000490	COG1192|cobyrinic Acid a,c-diamide synthase	[D]: Cell cycle control, cell division, chromosome partitioning	--	K03496|chromosome partitioning protein	['GE000490', 'ParA family protein [Alphaproteobacteria bacterium WS11]', 'gi|1543102200|ref|WP_126007396.1|', '1.7e-133', '98.85', '100.00', '484']	AAA_31;CbiA;MipZ;ParA;Fer4_NifH;CBP_BcsQ;ArsA_ATPase;VirC1	Chromosome partitioning protein ParA	ParA family protein
GE000491	COG1475|parb-like partition protein	[K]: Transcription	Molecular Function: DNA binding (GO:0003677)	K03497|ParB family transcriptional regulator, chromosome partitioning protein	['GE000491', 'ParB/RepB/Spo0J family partition protein [Alphaproteobacteria bacterium WS11]', 'gi|1543102202|ref|WP_126007398.1|', '9.0e-155', '98.63', '100.00', '555']	ParBc;HTH_ParB	Chromosome-partitioning protein ParB	ParB/RepB/Spo0J family partition protein
GE000492	COG1466|DNA polymerase III (delta' subunit)	[L]: Replication, recombination and repair	Biological Process: DNA metabolic process (GO:0006259); Biological Process: cellular macromolecule biosynthetic process (GO:0034645)	K02340|DNA polymerase III subunit delta	['GE000492', 'DNA polymerase III subunit delta [Pararhizobium haloflavum]', 'gi|1275799641|ref|WP_099867189.1|', '5.4e-114', '64.94', '99.14', '420']	DNA_pol3_delta	--	DNA polymerase III subunit delta
GE000493	COG5468|Pfam:DUF2159	[S]: Function unknown	--	K03643|LPS-assembly lipoprotein	['GE000493', 'hypothetical protein [Alphaproteobacteria bacterium WS11]', 'gi|1543102204|ref|WP_126007400.1|', '5.2e-95', '97.88', '100.00', '356']	LptE	--	Uncharacterized protein
GE000494	COG0495|Leucyl-trna synthetase	[J]: Translation, ribosomal structure and biogenesis	Molecular Function: aminoacyl-tRNA editing activity (GO:0002161); Molecular Function: leucine-tRNA ligase activity (GO:0004823); Molecular Function: ATP binding (GO:0005524); Cellular Component: cytoplasm (GO:0005737); Biological Process: leucyl-tRNA aminoacylation (GO:0006429); Biological Process: regulation of translational fidelity (GO:0006450)	K01869|leucyl-tRNA synthetase	['GE000494', 'leucine--tRNA ligase [Alphaproteobacteria bacterium WS11]', 'gi|1543102206|ref|WP_126007402.1|', '0.0e+00', '98.28', '97.87', '1766']	tRNA-synt_1_2;tRNA-synt_1;tRNA-synt_1g;Anticodon_1;tRNA-synt_1f;tRNA-synt_1e	Leucine--tRNA ligase	Leucine--tRNA ligase
GE000495	COG0325|alanine racemase domain protein	[R]: General function prediction only	--	K06997|PLP dependent protein	['GE000495', 'YggS family pyridoxal phosphate-dependent enzyme [Alphaproteobacteria bacterium WS11]', 'gi|1543102208|ref|WP_126007404.1|', '1.9e-112', '98.17', '100.00', '414']	Ala_racemase_N	Pyridoxal phosphate homeostasis protein	Pyridoxal phosphate homeostasis protein
GE000496	COG2270|Major Facilitator superfamily	[G]: Carbohydrate transport and metabolism	--	K06902|MFS transporter, UMF1 family	['GE000496', 'MFS transporter [Alphaproteobacteria bacterium WS11]', 'gi|1543107470|ref|WP_126012616.1|', '7.2e-245', '98.65', '88.67', '855']	ATG22;MFS_1	--	MFS transporter
GE000497	COG0138|bifunctional purine biosynthesis protein PURH	[F]: Nucleotide transport and metabolism	Molecular Function: IMP cyclohydrolase activity (GO:0003937); Molecular Function: phosphoribosylaminoimidazolecarboxamide formyltransferase activity (GO:0004643); Biological Process: 'de novo' IMP biosynthetic process (GO:0006189)	K00602|phosphoribosylaminoimidazolecarboxamide formyltransferase / IMP cyclohydrolase	['GE000497', 'bifunctional phosphoribosylaminoimidazolecarboxamide formyltransferase/IMP cyclohydrolase [Alphaproteobacteria bacterium WS11]', 'gi|1543102210|ref|WP_126007406.1|', '8.4e-292', '98.70', '100.00', '1011']	AICARFT_IMPCHas;MGS	Bifunctional purine biosynthesis protein PurH	Bifunctional purine biosynthesis protein PurH
GE000498	COG5360|heparinase II III family protein	[S]: Function unknown	--	--	['GE000498', 'heparinase [Alphaproteobacteria bacterium WS11]', 'gi|1543102212|ref|WP_126007408.1|', '0.0e+00', '99.47', '99.64', '1122']	Hepar_II_III	--	Heparinase
GE000499	COG0144|nOP2 Sun	[J]: Translation, ribosomal structure and biogenesis	--	K03500|16S rRNA (cytosine967-C5)-methyltransferase	['GE000499', 'methyltransferase domain-containing protein [Alphaproteobacteria bacterium WS11]', 'gi|1543102214|ref|WP_126007410.1|', '3.8e-256', '98.92', '100.00', '892']	Methyltr_RsmB-F;NusB;Methyltransf_25	Ribosomal RNA small subunit methyltransferase B	Methyltransferase domain-containing protein
GE000500	COG0501|Protease HtpX homolog	[O]: Posttranslational modification, protein turnover, chaperones	Molecular Function: metalloendopeptidase activity (GO:0004222); Cellular Component: plasma membrane (GO:0005886); Biological Process: proteolysis (GO:0006508); Molecular Function: zinc ion binding (GO:0008270); Cellular Component: integral component of membrane (GO:0016021)	K03799|heat shock protein HtpX	['GE000500', 'zinc metalloprotease HtpX [Alphaproteobacteria bacterium WS11]', 'gi|1543102216|ref|WP_126007412.1|', '3.1e-169', '100.00', '100.00', '603']	Peptidase_M48	Protease HtpX homolog	Protease HtpX homolog
GE000501	COG5508|Protein of unknown function (DUF1674)	[S]: Function unknown	--	--	['GE000501', 'DUF1674 domain-containing protein [Alphaproteobacteria bacterium WS11]', 'gi|1543107473|ref|WP_126012619.1|', '9.1e-22', '96.61', '100.00', '111']	DUF1674	--	DUF1674 domain-containing protein
GE000502	COG4961|TadE family	[U]: Intracellular trafficking, secretion, and vesicular transport	--	--	['GE000502', 'pilus assembly protein [Alphaproteobacteria bacterium WS11]', 'gi|1537792594|ref|AZN70331.1|', '2.7e-238', '93.70', '100.00', '833']	Tad	--	Pilus assembly protein
GE000503	COG1238|Membrane	[S]: Function unknown	--	--	['GE000503', 'DedA family protein [Alphaproteobacteria bacterium WS11]', 'gi|1543102220|ref|WP_126007416.1|', '2.6e-97', '98.98', '100.00', '364']	SNARE_assoc	--	DedA family protein
GE000504	COG0365|Catalyzes the conversion of acetate into acetyl-CoA (AcCoA), an essential intermediate at the junction of anabolic and catabolic pathways. AcsA undergoes a two-step reaction. In the first half reaction, AcsA combines acetate with ATP to form acetyl-adenylate (AcAMP) intermediate. In the second half reaction, it can then transfer the acetyl group from AcAMP to the sulfhydryl group of CoA, …	[I]: Lipid transport and metabolism	Molecular Function: acetate-CoA ligase activity (GO:0003987); Molecular Function: ATP binding (GO:0005524); Molecular Function: AMP binding (GO:0016208); Biological Process: acetyl-CoA biosynthetic process from acetate (GO:0019427); Molecular Function: metal ion binding (GO:0046872)	K01895|acetyl-CoA synthetase	['GE000504', 'acetate--CoA ligase [Alphaproteobacteria bacterium WS11]', 'gi|1543102222|ref|WP_126007418.1|', '0.0e+00', '98.77', '99.85', '1325']	AMP-binding;AMP-binding_C;ACAS_N	Acetyl-coenzyme A synthetase	Acetyl-coenzyme A synthetase
GE000505	COG3820|Protein of unknown function (DUF1013)	[S]: Function unknown	--	K09987|uncharacterized protein	['GE000505', 'DUF1013 domain-containing protein [Alphaproteobacteria bacterium WS11]', 'gi|1543102224|ref|WP_126007420.1|', '2.0e-128', '100.00', '100.00', '467']	DUF1013	--	DUF1013 domain-containing protein
GE000506	NOG07759|Short-chain dehydrogenase reductase Sdr	[R]: General function prediction only	Molecular Function: oxidoreductase activity (GO:0016491); Biological Process: oxidation-reduction process (GO:0055114)	--	['GE000506', 'glucose 1-dehydrogenase [Alphaproteobacteria bacterium WS11]', 'gi|1543102226|ref|WP_126007422.1|', '1.4e-138', '100.00', '100.00', '501']	adh_short_C2;adh_short;KR	Glucose 1-dehydrogenase 1	SDR family oxidoreductase
GE000507	COG0365|Catalyzes the conversion of acetate into acetyl-CoA (AcCoA), an essential intermediate at the junction of anabolic and catabolic pathways. AcsA undergoes a two-step reaction. In the first half reaction, AcsA combines acetate with ATP to form acetyl-adenylate (AcAMP) intermediate. In the second half reaction, it can then transfer the acetyl group from AcAMP to the sulfhydryl group of CoA, …	[I]: Lipid transport and metabolism	Biological Process: metabolic process (GO:0008152); Molecular Function: propionate-CoA ligase activity (GO:0050218)	K01908|propionyl-CoA synthetase	['GE000507', 'propionyl-CoA synthetase [Alphaproteobacteria bacterium WS11]', 'gi|1543102228|ref|WP_126007424.1|', '0.0e+00', '98.91', '100.00', '1317']	AMP-binding;AMP-binding_C;ACAS_N	Uncharacterized protein PA3568	Propionyl-CoA synthetase
GE000508	COG2902|Dehydrogenase	[E]: Amino acid transport and metabolism	Molecular Function: oxidoreductase activity (GO:0016491); Biological Process: metabolic process (GO:0044710)	K15371|glutamate dehydrogenase	['GE000508', 'NAD-glutamate dehydrogenase [Alphaproteobacteria bacterium WS11]', 'gi|1543102230|ref|WP_126007426.1|', '0.0e+00', '99.25', '100.00', '3075']	Bac_GDH;ELFV_dehydrog	NAD-specific glutamate dehydrogenase	NAD-glutamate dehydrogenase
GE000509	COG2128|Antioxidant protein with alkyl hydroperoxidase activity. Required for the reduction of the AhpC active site cysteine residues and for the regeneration of the AhpC enzyme activity (By similarity)	[S]: Function unknown	Molecular Function: peroxidase activity (GO:0004601); Molecular Function: peroxiredoxin activity (GO:0051920); Biological Process: oxidation-reduction process (GO:0055114); Biological Process: cellular oxidant detoxification (GO:0098869)	--	['GE000509', 'alkylhydroperoxidase [Alphaproteobacteria bacterium WS11]', 'gi|1543102233|ref|WP_126007429.1|', '2.7e-99', '97.37', '100.00', '370']	CMD	--	Alkyl hydroperoxide reductase AhpD
GE000510	--	--	Cellular Component: membrane (GO:0016020)	--	['GE000510', 'hypothetical protein [Alphaproteobacteria bacterium WS11]', 'gi|1543102235|ref|WP_126007431.1|', '4.1e-33', '98.75', '100.00', '149']	--	--	Uncharacterized protein
GE000511	COG2240|Pyridoxal kinase	[H]: Coenzyme transport and metabolism	Molecular Function: ATP binding (GO:0005524); Molecular Function: pyridoxal kinase activity (GO:0008478); Biological Process: pyridoxal 5'-phosphate salvage (GO:0009443); Biological Process: phosphorylation (GO:0016310)	K00868|pyridoxine kinase	['GE000511', 'pyridoxal kinase PdxY [Alphaproteobacteria bacterium WS11]', 'gi|1543102237|ref|WP_126007433.1|', '5.1e-158', '98.98', '100.00', '566']	Phos_pyr_kin;PfkB	Pyridoxal kinase PdxY	Pyridoxal kinase
GE000512	COG0288|carbonic anhydrase	[P]: Inorganic ion transport and metabolism	Molecular Function: carbonate dehydratase activity (GO:0004089); Molecular Function: zinc ion binding (GO:0008270); Biological Process: carbon utilization (GO:0015976)	K01673|carbonic anhydrase	['GE000512', 'carbonic anhydrase [Alphaproteobacteria bacterium WS11]', 'gi|1543102239|ref|WP_126007435.1|', '9.6e-122', '99.06', '100.00', '445']	Pro_CA	Carbonic anhydrase	Carbonic anhydrase
GE000513	COG2951|Lytic murein transglycosylase	[M]: Cell wall/membrane/envelope biogenesis	--	--	['GE000513', 'lytic murein transglycosylase [Alphaproteobacteria bacterium WS11]', 'gi|1543102241|ref|WP_126007437.1|', '5.0e-147', '98.91', '100.00', '529']	SLT_2	--	Lytic murein transglycosylase
GE000514	COG0136|Catalyzes the NADPH-dependent formation of L-aspartate- semialdehyde (L-ASA) by the reductive dephosphorylation of L- aspartyl-4-phosphate (By similarity)	[E]: Amino acid transport and metabolism	Molecular Function: N-acetyl-gamma-glutamyl-phosphate reductase activity (GO:0003942); Molecular Function: aspartate-semialdehyde dehydrogenase activity (GO:0004073); Cellular Component: cytoplasm (GO:0005737); Biological Process: threonine biosynthetic process (GO:0009088); Biological Process: lysine biosynthetic process via diaminopimelate (GO:0009089); Biological Process: isoleucine biosynthet…	K00133|aspartate-semialdehyde dehydrogenase	['GE000514', 'aspartate-semialdehyde dehydrogenase [Alphaproteobacteria bacterium WS11]', 'gi|1543102243|ref|WP_126007439.1|', '1.7e-192', '99.42', '100.00', '681']	Semialdhyde_dhC;Semialdhyde_dh	Aspartate-semialdehyde dehydrogenase	Aspartate-semialdehyde dehydrogenase
GE000515	COG3214|Pfam:DUF1006	[S]: Function unknown	--	K09927|uncharacterized protein	['GE000515', 'winged helix DNA-binding domain-containing protein [Alphaproteobacteria bacterium WS11]', 'gi|1543102246|ref|WP_126007442.1|', '7.1e-216', '95.62', '100.00', '758']	HTH_42	Uncharacterized protein YcaQ	Winged helix DNA-binding domain-containing protein
GE000516	COG0473|Catalyzes the oxidation of 3-carboxy-2-hydroxy-4- methylpentanoate (3-isopropylmalate) to 3-carboxy-4-methyl-2- oxopentanoate. The product decarboxylates to 4-methyl-2 oxopentanoate (By similarity)	[E]: Amino acid transport and metabolism	Molecular Function: magnesium ion binding (GO:0000287); Molecular Function: 3-isopropylmalate dehydrogenase activity (GO:0003862); Cellular Component: cytoplasm (GO:0005737); Biological Process: leucine biosynthetic process (GO:0009098); Molecular Function: NAD binding (GO:0051287); Biological Process: oxidation-reduction process (GO:0055114)	K00052|3-isopropylmalate dehydrogenase	['GE000516', '3-isopropylmalate dehydrogenase [Alphaproteobacteria bacterium WS11]', 'gi|1543102248|ref|WP_126007444.1|', '3.1e-208', '99.46', '100.00', '733']	Iso_dh	3-isopropylmalate dehydrogenase	3-isopropylmalate dehydrogenase
GE000517	COG0004|ammonium Transporter	[P]: Inorganic ion transport and metabolism	Molecular Function: ammonium transmembrane transporter activity (GO:0008519); Cellular Component: integral component of membrane (GO:0016021); Biological Process: ammonium transmembrane transport (GO:0072488)	K03320|ammonium transporter, Amt family	['GE000517', 'ammonium transporter [Alphaproteobacteria bacterium WS11]', 'gi|1543102250|ref|WP_126007446.1|', '1.9e-247', '98.25', '100.00', '864']	Ammonium_transp	Putative ammonium transporter sll0108	Ammonium transporter
GE000518	COG0347|Nitrogen regulatory protein pii	[E]: Amino acid transport and metabolism	Biological Process: regulation of transcription, DNA-templated (GO:0006355); Biological Process: regulation of nitrogen utilization (GO:0006808); Molecular Function: enzyme regulator activity (GO:0030234); Biological Process: regulation of catalytic activity (GO:0050790)	K04752|nitrogen regulatory protein P-II 2	['GE000518', 'P-II family nitrogen regulator [Alphaproteobacteria bacterium WS11]', 'gi|1543102252|ref|WP_126007448.1|', '1.1e-52', '100.00', '100.00', '214']	P-II	Nitrogen regulatory protein P-II	P-II family nitrogen regulator
GE000519	COG1946|acyl-CoA thioesterase	[I]: Lipid transport and metabolism	Biological Process: acyl-CoA metabolic process (GO:0006637); Molecular Function: acyl-CoA hydrolase activity (GO:0047617)	K10805|acyl-CoA thioesterase II	['GE000519', 'acyl-CoA thioesterase II [Alphaproteobacteria bacterium WS11]', 'gi|1543107476|ref|WP_126012622.1|', '5.4e-160', '100.00', '98.61', '572']	4HBT_3;Acyl_CoA_thio	Acyl-CoA thioesterase 2	Acyl-CoA thioesterase II
GE000520	COG0654|Monooxygenase	--	Biological Process: ubiquinone biosynthetic process (GO:0006744); Molecular Function: oxidoreductase activity, acting on paired donors, with incorporation or reduction of molecular oxygen, NAD(P)H as one donor, and incorporation of one atom of oxygen (GO:0016709); Biological Process: oxidation-reduction process (GO:0055114); Molecular Function: FAD binding (GO:0071949)	K03185|2-octaprenyl-6-methoxyphenol hydroxylase	['GE000520', 'ubiquinone biosynthesis hydroxylase [Alphaproteobacteria bacterium WS11]', 'gi|1543102254|ref|WP_126007450.1|', '3.8e-231', '100.00', '100.00', '809']	FAD_binding_3;DAO;Lycopene_cycl;Pyr_redox_2;Trp_halogenase;SE	Ubiquinone hydroxylase UbiL	Ubiquinone biosynthesis hydroxylase
GE000521	COG2835|UPF0434 protein	[S]: Function unknown	--	K09791|uncharacterized protein	['GE000521', 'Trm112 family protein [Alphaproteobacteria bacterium WS11]', 'gi|1543102256|ref|WP_126007452.1|', '3.9e-26', '98.44', '100.00', '125']	Trm112p	UPF0434 protein Oant_3286	UPF0434 protein D5400_02800
GE000522	COG2802|Peptidase S16, lon domain protein	[O]: Posttranslational modification, protein turnover, chaperones	Molecular Function: ATP-dependent peptidase activity (GO:0004176); Molecular Function: serine-type endopeptidase activity (GO:0004252); Molecular Function: ATP binding (GO:0005524); Biological Process: proteolysis (GO:0006508); Biological Process: protein catabolic process (GO:0030163)	K07157|uncharacterized protein	['GE000522', 'peptidase S16 [Alphaproteobacteria bacterium WS11]', 'gi|1543102258|ref|WP_126007454.1|', '4.2e-120', '99.11', '100.00', '439']	LON_substr_bdg	--	Peptidase S16
GE000523	COG3118|Thioredoxin	[O]: Posttranslational modification, protein turnover, chaperones	Biological Process: metabolic process (GO:0044710)	K05838|putative thioredoxin	['GE000523', 'thioredoxin [Alphaproteobacteria bacterium WS11]', 'gi|1543102260|ref|WP_126007456.1|', '2.5e-177', '98.48', '100.00', '630']	TPR_20;Thioredoxin;TPR_19;Thioredoxin_2;TPR_17;TraF	Thioredoxin	Thioredoxin
GE000524	COG3760|prolyl-tRNA synthetase	[S]: Function unknown	Molecular Function: aminoacyl-tRNA editing activity (GO:0002161); Molecular Function: aminoacyl-tRNA ligase activity (GO:0004812); Biological Process: regulation of translational fidelity (GO:0006450)	K19055|Ala-tRNA(Pro) deacylase	['GE000524', 'prolyl-tRNA synthetase associated domain-containing protein [Alphaproteobacteria bacterium WS11]', 'gi|1543102262|ref|WP_126007458.1|', '7.9e-87', '99.40', '100.00', '328']	tRNA_edit	--	Prolyl-tRNA synthetase associated domain-containing protein
GE000525	COG1003|The glycine cleavage system catalyzes the degradation of glycine. The P protein binds the alpha-amino group of glycine through its pyridoxal phosphate cofactor	[E]: Amino acid transport and metabolism	Molecular Function: glycine dehydrogenase (decarboxylating) activity (GO:0004375); Biological Process: glycine decarboxylation via glycine cleavage system (GO:0019464); Biological Process: oxidation-reduction process (GO:0055114)	K00281|glycine dehydrogenase	['GE000525', 'glycine dehydrogenase (aminomethyl-transferring) [Alphaproteobacteria bacterium WS11]', 'gi|1543102264|ref|WP_126007460.1|', '0.0e+00', '98.63', '100.00', '1904']	GDC-P;Beta_elim_lyase;Aminotran_5	Glycine dehydrogenase (decarboxylating)	Glycine dehydrogenase (decarboxylating)
GE000526	COG0509|The glycine cleavage system catalyzes the degradation of glycine. The H protein shuttles the methylamine group of glycine from the P protein to the T protein (By similarity)	[E]: Amino acid transport and metabolism	Cellular Component: glycine cleavage complex (GO:0005960); Biological Process: glycine decarboxylation via glycine cleavage system (GO:0019464)	K02437|glycine cleavage system H protein	['GE000526', 'glycine cleavage system protein GcvH [Alphaproteobacteria bacterium WS11]', 'gi|1543102266|ref|WP_126007462.1|', '2.6e-60', '100.00', '100.00', '240']	GCV_H	Glycine cleavage system H protein	Glycine cleavage system H protein
GE000527	COG0404|The glycine cleavage system catalyzes the degradation of glycine (By similarity)	[E]: Amino acid transport and metabolism	Molecular Function: aminomethyltransferase activity (GO:0004047); Biological Process: glycine catabolic process (GO:0006546); Molecular Function: transaminase activity (GO:0008483); Biological Process: methylation (GO:0032259)	K00605|aminomethyltransferase	['GE000527', 'glycine cleavage system aminomethyltransferase GcvT [Alphaproteobacteria bacterium WS11]', 'gi|1543107479|ref|WP_126012625.1|', '1.2e-194', '95.07', '96.05', '688']	GCV_T;GCV_T_C	Aminomethyltransferase	Glycine cleavage system aminomethyltransferase GcvT
GE000528	NOG211915|Methyl-accepting chemotaxis sensory transducer	[S]: Function unknown	--	K03406|methyl-accepting chemotaxis protein	['GE000528', 'HAMP domain-containing protein [Alphaproteobacteria bacterium WS11]', 'gi|1543102268|ref|WP_126007464.1|', '0.0e+00', '98.89', '100.00', '1391']	MCPsignal;HAMP	Probable chemoreceptor y4fA	Methyl-accepting chemotaxis protein
GE000529	NOG03513|extracellular ligand-binding receptor	[E]: Amino acid transport and metabolism	--	--	['GE000529', 'ABC transporter substrate-binding protein [Alphaproteobacteria bacterium WS11]', 'gi|1543102270|ref|WP_126007466.1|', '1.8e-209', '95.00', '100.00', '737']	Peripla_BP_6;ANF_receptor;Peripla_BP_5	--	ABC transporter substrate-binding protein
GE000530	COG3824|Possibl zinc metallo-peptidase	[S]: Function unknown	Biological Process: proteolysis (GO:0006508); Molecular Function: metallopeptidase activity (GO:0008237)	--	['GE000530', 'metallopeptidase family protein [Alphaproteobacteria bacterium WS11]', 'gi|1543102272|ref|WP_126007468.1|', '4.4e-75', '100.00', '100.00', '289']	Zincin_1	--	Metallopeptidase family protein
GE000531	COG5515|Domain of unknown function (DUF1737)	[S]: Function unknown	--	--	['GE000531', 'DUF1737 domain-containing protein [Alphaproteobacteria bacterium WS11]', 'gi|1543102274|ref|WP_126007470.1|', '5.5e-31', '98.53', '100.00', '142']	DUF1737	--	DUF1737 domain-containing protein
GE000532	COG2301|citrate lyase	[G]: Carbohydrate transport and metabolism	Molecular Function: oxo-acid-lyase activity (GO:0016833); Molecular Function: ion binding (GO:0043167)	K01644|citrate lyase subunit beta / citryl-CoA lyase	['GE000532', 'CoA ester lyase [Alphaproteobacteria bacterium WS11]', 'gi|1543102276|ref|WP_126007472.1|', '2.5e-163', '96.09', '99.68', '583']	HpcH_HpaI;C-C_Bond_Lyase	(3S)-malyl-CoA thioesterase	CoA ester lyase
GE000533	NOG00557|oxidoreductase	[R]: General function prediction only	--	--	['GE000533', 'FAD-dependent oxidoreductase [Alphaproteobacteria bacterium WS11]', 'gi|1543102278|ref|WP_126007474.1|', '5.4e-205', '95.99', '100.00', '722']	DAO	--	FAD-binding oxidoreductase
GE000534	--	--	--	--	['GE000534', 'hypothetical protein [Alphaproteobacteria bacterium WS11]', 'gi|1543102280|ref|WP_126007476.1|', '3.2e-33', '98.80', '100.00', '149']	--	--	Uncharacterized protein
GE000535	COG0066|Catalyzes the isomerization between 2-isopropylmalate and 3-isopropylmalate, via the formation of 2-isopropylmaleate (By similarity)	[E]: Amino acid transport and metabolism	Molecular Function: 3-isopropylmalate dehydratase activity (GO:0003861); Biological Process: leucine biosynthetic process (GO:0009098); Cellular Component: 3-isopropylmalate dehydratase complex (GO:0009316); Molecular Function: isomerase activity (GO:0016853)	K01704|3-isopropylmalate/(R)-2-methylmalate dehydratase small subunit	['GE000535', '3-isopropylmalate dehydratase small subunit [Alphaproteobacteria bacterium WS11]', 'gi|1543102282|ref|WP_126007478.1|', '3.8e-112', '99.50', '100.00', '413']	Aconitase_C	3-isopropylmalate dehydratase small subunit	3-isopropylmalate dehydratase small subunit
GE000536	NOG101466|Protein of unknown function (DUF2798)	[S]: Function unknown	--	--	['GE000536', 'DUF2798 domain-containing protein [Alphaproteobacteria bacterium WS11]', 'gi|1543107482|ref|WP_126012628.1|', '9.1e-22', '100.00', '72.73', '111']	DUF2798	--	DUF2798 domain-containing protein
GE000537	COG1674|cell division protein FtsK	[D]: Cell cycle control, cell division, chromosome partitioning	Molecular Function: nucleotide binding (GO:0000166); Cellular Component: membrane (GO:0016020); Biological Process: cellular process (GO:0044763)	K03466|DNA segregation ATPase FtsK/SpoIIIE, S-DNA-T family	['GE000537', 'DNA translocase FtsK [Alphaproteobacteria bacterium WS11]', 'gi|1543102284|ref|WP_126007480.1|', '0.0e+00', '99.79', '100.00', '1665']	FtsK_SpoIIIE;FtsK_alpha;FtsK_gamma;FtsK_4TM;AAA_10	DNA translocase FtsK	DNA translocase FtsK
GE000538	COG2834|Participates in the translocation of lipoproteins from the inner membrane to the outer membrane. Only forms a complex with a lipoprotein if the residue after the N-terminal Cys is not an aspartate (The Asp acts as a targeting signal to indicate that the lipoprotein should stay in the inner membrane) (By similarity)	[M]: Cell wall/membrane/envelope biogenesis	Biological Process: transport (GO:0006810); Cellular Component: membrane (GO:0016020)	--	['GE000538', 'outer membrane lipoprotein carrier protein LolA [Alphaproteobacteria bacterium WS11]', 'gi|1543102286|ref|WP_126007482.1|', '1.5e-120', '100.00', '100.00', '441']	LolA	--	Outer-membrane lipoprotein carrier protein
GE000539	COG0708|Exodeoxyribonuclease III	[L]: Replication, recombination and repair	Molecular Function: DNA binding (GO:0003677); Molecular Function: endonuclease activity (GO:0004519); Cellular Component: intracellular (GO:0005622); Biological Process: DNA repair (GO:0006281); Molecular Function: exodeoxyribonuclease III activity (GO:0008853); Biological Process: nucleic acid phosphodiester bond hydrolysis (GO:0090305)	K01142|exodeoxyribonuclease III	['GE000539', 'exodeoxyribonuclease III [Alphaproteobacteria bacterium WS11]', 'gi|1543102288|ref|WP_126007484.1|', '1.2e-158', '100.00', '100.00', '568']	Exo_endo_phos	--	Exodeoxyribonuclease III
GE000540	NOG63469|exopolysaccharide synthesis	[R]: General function prediction only	--	--	['GE000540', 'exopolysaccharide biosynthesis protein [Alphaproteobacteria bacterium WS11]', 'gi|1543102290|ref|WP_126007486.1|', '2.8e-99', '99.49', '100.00', '370']	ExoD	Protein ExoD	Exopolysaccharide biosynthesis protein
GE000542	--	--	--	--	['GE000542', 'hypothetical protein [Alphaproteobacteria bacterium WS11]', 'gi|1543102292|ref|WP_126007488.1|', '2.9e-40', '99.13', '100.00', '173']	--	--	Uncharacterized protein
GE000543	NOG85638|Cyclic nucleotide-binding protein	[T]: Signal transduction mechanisms	--	--	['GE000543', 'cyclic nucleotide-binding domain-containing protein [Alphaproteobacteria bacterium WS11]', 'gi|1543102294|ref|WP_126007490.1|', '1.4e-74', '98.68', '100.00', '288']	cNMP_binding	--	Cyclic nucleotide-binding domain-containing protein
GE000544	NOG01026|Two component Transcriptional regulator, winged helix family	[T]: Signal transduction mechanisms	Biological Process: phosphorelay signal transduction system (GO:0000160); Molecular Function: DNA binding (GO:0003677); Cellular Component: intracellular (GO:0005622); Biological Process: regulation of transcription, DNA-templated (GO:0006355)	--	['GE000544', 'response regulator [Alphaproteobacteria bacterium WS11]', 'gi|1543102296|ref|WP_126007492.1|', '2.4e-123', '100.00', '100.00', '450']	Response_reg;Trans_reg_C	DNA-binding response regulator MtrA	DNA-binding response regulator
GE000545	COG3786|ErfK ybiS ycfS ynhG family protein	[S]: Function unknown	--	--	['GE000545', 'hypothetical protein [Alphaproteobacteria bacterium WS11]', 'gi|1543107485|ref|WP_126012631.1|', '2.9e-87', '92.31', '93.89', '330']	YkuD	--	Uncharacterized protein
GE000546	COG3897|methyltransferase	[R]: General function prediction only	Cellular Component: ribosome (GO:0005840); Molecular Function: methyltransferase activity (GO:0008168); Biological Process: methylation (GO:0032259)	--	['GE000546', 'methyltransferase [Alphaproteobacteria bacterium WS11]', 'gi|1543102298|ref|WP_126007494.1|', '2.0e-114', '91.86', '99.10', '421']	PrmA;MTS;Cons_hypoth95;Methyltransf_16	Ribosomal protein L11 methyltransferase	Methyltransferase
GE000547	COG2947|Thymocyte nuclear protein	[S]: Function unknown	--	--	['GE000547', 'EVE domain-containing protein [Alphaproteobacteria bacterium WS11]', 'gi|1543102300|ref|WP_126007496.1|', '1.9e-78', '99.30', '100.00', '300']	EVE	--	EVE domain-containing protein
GE000548	COG2350|YciI-Like Protein	[S]: Function unknown	--	K09780|uncharacterized protein	['GE000548', 'hypothetical protein [Alphaproteobacteria bacterium WS11]', 'gi|1543107488|ref|WP_126012634.1|', '3.8e-49', '97.96', '100.00', '203']	YCII	--	YCII domain-containing protein
GE000549	COG0240|glycerol-3-phosphate dehydrogenase	[C]: Energy production and conversion	Biological Process: glycerol-3-phosphate metabolic process (GO:0006072); Biological Process: lipid metabolic process (GO:0006629); Molecular Function: oxidoreductase activity, acting on the CH-OH group of donors, NAD or NADP as acceptor (GO:0016616)	K00057|glycerol-3-phosphate dehydrogenase (NAD(P)+)	['GE000549', 'NAD(P)H-dependent glycerol-3-phosphate dehydrogenase [Alphaproteobacteria bacterium WS11]', 'gi|1543102302|ref|WP_126007498.1|', '1.2e-174', '97.95', '100.00', '621']	NAD_Gly3P_dh_C;NAD_Gly3P_dh_N;ApbA	Glycerol-3-phosphate dehydrogenase [NAD(P)+]	Glycerol-3-phosphate dehydrogenase [NAD(P)+]
GE000550	COG0533|Required for the formation of a threonylcarbamoyl group on adenosine at position 37 (t(6)A37) in tRNAs that read codons beginning with adenine (By similarity)	[O]: Posttranslational modification, protein turnover, chaperones	Biological Process: tRNA threonylcarbamoyladenosine modification (GO:0002949); Molecular Function: metalloendopeptidase activity (GO:0004222); Molecular Function: iron ion binding (GO:0005506); Cellular Component: cytoplasm (GO:0005737); Biological Process: proteolysis (GO:0006508); Molecular Function: kinase activity (GO:0016301); Biological Process: phosphorylation (GO:0016310); Molecular Funct…	K01409|N6-L-threonylcarbamoyladenine synthase	['GE000550', 'tRNA (adenosine(37)-N6)-threonylcarbamoyltransferase complex transferase subunit TsaD [Alphaproteobacteria bacterium WS11]', 'gi|1543102304|ref|WP_126007500.1|', '3.4e-196', '98.63', '100.00', '693']	Peptidase_M22	tRNA N6-adenosine threonylcarbamoyltransferase	tRNA N6-adenosine threonylcarbamoyltransferase
GE000551	COG0181|Tetrapolymerization of the monopyrrole PBG into the hydroxymethylbilane pre-uroporphyrinogen in several discrete steps (By similarity)	[H]: Coenzyme transport and metabolism	Molecular Function: hydroxymethylbilane synthase activity (GO:0004418); Biological Process: protoporphyrinogen IX biosynthetic process (GO:0006782); Biological Process: peptidyl-pyrromethane cofactor linkage (GO:0018160)	K01749|hydroxymethylbilane synthase	['GE000551', 'hydroxymethylbilane synthase [Alphaproteobacteria bacterium WS11]', 'gi|1543102306|ref|WP_126007502.1|', '3.0e-169', '99.68', '99.68', '603']	Porphobil_deam;Porphobil_deamC	Porphobilinogen deaminase	Porphobilinogen deaminase
GE000552	COG1587|Uroporphyrinogen-III synthase	[H]: Coenzyme transport and metabolism	--	K01719|uroporphyrinogen-III synthase	['GE000552', 'hypothetical protein [Alphaproteobacteria bacterium WS11]', 'gi|1543102308|ref|WP_126007504.1|', '5.9e-109', '91.81', '100.00', '402']	HEM4	--	Uroporphyrinogen-III synthase
GE000553	COG4223|--	[S]: Function unknown	--	--	['GE000553', 'hypothetical protein [Alphaproteobacteria bacterium WS11]', 'gi|1543102310|ref|WP_126007506.1|', '3.5e-120', '98.09', '100.00', '440']	Mitofilin	--	Uncharacterized protein
GE000554	COG3898|HemY domain protein	[S]: Function unknown	Cellular Component: membrane (GO:0016020)	K02498|HemY protein	['GE000554', 'heme biosynthesis protein HemY [Alphaproteobacteria bacterium WS11]', 'gi|1543102312|ref|WP_126007508.1|', '0.0e+00', '89.53', '100.00', '1089']	HemY_N	--	Heme biosynthesis protein HemY
GE000555	COG4103|Tellurite resistance protein TerB	[S]: Function unknown	--	--	['GE000555', 'hypothetical protein [Alphaproteobacteria bacterium WS11]', 'gi|1543102314|ref|WP_126007510.1|', '3.0e-77', '100.00', '100.00', '297']	TerB	--	TerB domain-containing protein
GE000556	COG0518|Catalyzes the synthesis of GMP from XMP (By similarity)	[F]: Nucleotide transport and metabolism	Molecular Function: GMP synthase (glutamine-hydrolyzing) activity (GO:0003922); Biological Process: glutamine metabolic process (GO:0006541); Molecular Function: transferase activity (GO:0016740)	K01951|GMP synthase (glutamine-hydrolysing)	['GE000556', 'glutamine amidotransferase [Alphaproteobacteria bacterium WS11]', 'gi|1543107491|ref|WP_126012637.1|', '4.5e-150', '98.82', '98.84', '539']	GATase;Peptidase_C26	--	Glutamine amidotransferase
GE000557	COG0762|integral membrane protein	[S]: Function unknown	Cellular Component: integral component of membrane (GO:0016021)	K02221|YggT family protein	['GE000557', 'YggT family protein [Alphaproteobacteria bacterium WS11]', 'gi|1543102316|ref|WP_126007512.1|', '5.2e-43', '100.00', '100.00', '182']	YGGT	Uncharacterized protein HI_1036	YggT family protein
GE000558	COG0221|Pyrophosphate phospho-hydrolase	[C]: Energy production and conversion	Molecular Function: magnesium ion binding (GO:0000287); Molecular Function: inorganic diphosphatase activity (GO:0004427); Cellular Component: cytoplasm (GO:0005737); Biological Process: phosphate-containing compound metabolic process (GO:0006796)	K01507|inorganic pyrophosphatase	['GE000558', 'inorganic diphosphatase [Alphaproteobacteria bacterium WS11]', 'gi|1543102318|ref|WP_126007514.1|', '6.1e-98', '100.00', '100.00', '365']	Pyrophosphatase	Inorganic pyrophosphatase	Inorganic pyrophosphatase
GE000559	NOG49248|gCN5-related N-acetyltransferase	[R]: General function prediction only	Molecular Function: N-acetyltransferase activity (GO:0008080)	--	['GE000559', 'GNAT family N-acetyltransferase [Alphaproteobacteria bacterium WS11]', 'gi|1543102320|ref|WP_126007516.1|', '2.0e-90', '98.21', '100.00', '340']	Acetyltransf_1;Acetyltransf_10;Acetyltransf_7;FR47	--	GNAT family N-acetyltransferase
GE000560	COG1217|gtp-binding protein typa	[T]: Signal transduction mechanisms	Molecular Function: GTPase activity (GO:0003924); Molecular Function: GTP binding (GO:0005525)	K06207|GTP-binding protein	['GE000560', 'translational GTPase TypA [Alphaproteobacteria bacterium WS11]', 'gi|1543102322|ref|WP_126007518.1|', '0.0e+00', '99.67', '100.00', '1188']	GTP_EFTU;EFG_C;GTP_EFTU_D2;MMR_HSR1	GTP-binding protein TypA/BipA	Translational GTPase TypA
GE000561	COG0339|oligopeptidase a	[E]: Amino acid transport and metabolism	Molecular Function: carboxypeptidase activity (GO:0004180); Molecular Function: metalloendopeptidase activity (GO:0004222); Biological Process: proteolysis (GO:0006508); Molecular Function: metal ion binding (GO:0046872)	K01284|peptidyl-dipeptidase Dcp	['GE000561', 'M3 family peptidase [Alphaproteobacteria bacterium WS11]', 'gi|1543102324|ref|WP_126007520.1|', '0.0e+00', '97.81', '100.00', '1332']	Peptidase_M3	Dipeptidyl carboxypeptidase	M3 family peptidase
GE000562	NOG216215|transcriptional regulator), MarR family	[K]: Transcription	--	--	['GE000562', 'MarR family transcriptional regulator [Alphaproteobacteria bacterium WS11]', 'gi|1543102326|ref|WP_126007522.1|', '7.0e-77', '100.00', '100.00', '295']	MarR;MarR_2;HTH_27;Fe_dep_repress;HTH_24	--	MarR family transcriptional regulator
GE000563	NOG01401|inner membrane transport protein YdhC	[P]: Inorganic ion transport and metabolism	Biological Process: transport (GO:0006810); Cellular Component: membrane (GO:0016020)	K07552|MFS transporter, DHA1 family, multidrug resistance protein	['GE000563', 'Bcr/CflA family efflux MFS transporter [Alphaproteobacteria bacterium WS11]', 'gi|1543107493|ref|WP_126012639.1|', '1.2e-200', '98.77', '96.00', '708']	MFS_1;Sugar_tr;MFS_3	Multidrug resistance protein MdtL	Bcr/CflA family efflux transporter
GE000564	COG0137|Citrulline--aspartate ligase	[E]: Amino acid transport and metabolism	Molecular Function: argininosuccinate synthase activity (GO:0004055); Molecular Function: ATP binding (GO:0005524); Cellular Component: cytoplasm (GO:0005737); Biological Process: arginine biosynthetic process (GO:0006526)	K01940|argininosuccinate synthase	['GE000564', 'argininosuccinate synthase [Alphaproteobacteria bacterium WS11]', 'gi|1543102328|ref|WP_126007524.1|', '5.3e-230', '100.00', '100.00', '805']	Arginosuc_synth;Asn_synthase	Argininosuccinate synthase	Argininosuccinate synthase
GE000565	COG1280|Lysine exporter protein (Lyse ygga)	[E]: Amino acid transport and metabolism	Cellular Component: membrane (GO:0016020)	--	['GE000565', 'LysE family translocator [Alphaproteobacteria bacterium WS11]', 'gi|1543102330|ref|WP_126007526.1|', '4.6e-108', '98.59', '100.00', '399']	LysE	--	LysE family translocator
GE000566	--	--	--	--	['GE000566', 'hypothetical protein [Alphaproteobacteria bacterium WS11]', 'gi|1543102332|ref|WP_126007528.1|', '8.9e-83', '100.00', '100.00', '315']	--	--	Uncharacterized protein
GE000567	COG0820|Specifically methylates position 2 of adenine 2503 in 23S rRNA and position 2 of adenine 37 in tRNAs	[J]: Translation, ribosomal structure and biogenesis	Molecular Function: tRNA binding (GO:0000049); Molecular Function: tRNA (adenine-C2-)-methyltransferase activity (GO:0002935); Cellular Component: cytoplasm (GO:0005737); Molecular Function: rRNA binding (GO:0019843); Biological Process: tRNA methylation (GO:0030488); Molecular Function: metal ion binding (GO:0046872); Molecular Function: 4 iron, 4 sulfur cluster binding (GO:0051539); Molecular F…	K06941|23S rRNA (adenine2503-C2)-methyltransferase	['GE000567', '23S rRNA (adenine(2503)-C(2))-methyltransferase RlmN [Alphaproteobacteria bacterium WS11]', 'gi|1543102334|ref|WP_126007530.1|', '1.0e-236', '100.00', '100.00', '828']	Radical_SAM	Dual-specificity RNA methyltransferase RlmN	Dual-specificity RNA methyltransferase RlmN
GE000568	NOG67393|--	[S]: Function unknown	--	--	['GE000568', 'hypothetical protein [Alphaproteobacteria bacterium WS11]', 'gi|1543102336|ref|WP_126007532.1|', '3.3e-85', '100.00', '100.00', '323']	--	--	Uncharacterized protein
GE000569	NOG53634|RNA Polymerase	[K]: Transcription	Molecular Function: DNA binding (GO:0003677); Molecular Function: DNA-binding transcription factor activity (GO:0003700); Molecular Function: DNA-directed 5'-3' RNA polymerase activity (GO:0003899); Biological Process: DNA-templated transcription, initiation (GO:0006352); Biological Process: regulation of transcription, DNA-templated (GO:0006355); Molecular Function: sigma factor activity (GO:001…	K03088|RNA polymerase sigma-70 factor, ECF subfamily	['GE000569', 'sigma-70 family RNA polymerase sigma factor [Alphaproteobacteria bacterium WS11]', 'gi|1543102338|ref|WP_126007534.1|', '4.6e-99', '100.00', '100.00', '369']	Sigma70_r2;Sigma70_r4_2;Sigma70_r4;Sigma70_ECF	ECF RNA polymerase sigma factor RpoE	Sigma-70 family RNA polymerase sigma factor
GE000570	COG3339|Protein of unknown function (DUF1232)	[S]: Function unknown	--	--	['GE000570', 'DUF1232 domain-containing protein [Alphaproteobacteria bacterium WS11]', 'gi|1543102340|ref|WP_126007536.1|', '2.1e-63', '100.00', '100.00', '250']	DUF1232	--	DUF1232 domain-containing protein
GE000571	COG2154|Pterin CarBinolamine Dehydratase	[H]: Coenzyme transport and metabolism	Molecular Function: lyase activity (GO:0016829)	K01724|4a-hydroxytetrahydrobiopterin dehydratase	['GE000571', '4a-hydroxytetrahydrobiopterin dehydratase [Alphaproteobacteria bacterium WS11]', 'gi|1543102343|ref|WP_126007539.1|', '1.3e-46', '97.94', '100.00', '194']	Pterin_4a	Putative pterin-4-alpha-carbinolamine dehydratase	Putative pterin-4-alpha-carbinolamine dehydratase
GE000572	COG1514|2'-5' rna ligase	[J]: Translation, ribosomal structure and biogenesis	Molecular Function: 2',3'-cyclic-nucleotide 3'-phosphodiesterase activity (GO:0004113); Molecular Function: 2'-5'-RNA ligase activity (GO:0008664)	K01975|RNA 2',3'-cyclic 3'-phosphodiesterase	['GE000572', 'RNA 2&apos;,3&apos;-cyclic phosphodiesterase [Alphaproteobacteria bacterium WS11]', 'gi|1543102345|ref|WP_126007541.1|', '3.9e-109', '100.00', '100.00', '403']	LigT_PEase;2_5_RNA_ligase2	RNA 2&apos;,3&apos;-cyclic phosphodiesterase	RNA 2&apos;,3&apos;-cyclic phosphodiesterase
GE000573	COG2755|lipolytic protein G-D-S-L family	[E]: Amino acid transport and metabolism	Molecular Function: hydrolase activity (GO:0016787)	K10804|acyl-CoA thioesterase I	['GE000573', 'arylesterase [Alphaproteobacteria bacterium WS11]', 'gi|1543102347|ref|WP_126007543.1|', '6.9e-112', '98.60', '100.00', '412']	Lipase_GDSL_2;Lipase_GDSL	Arylesterase	Arylesterase
GE000574	COG4181|(ABC) transporter	[Q]: Secondary metabolites biosynthesis, transport and catabolism	Molecular Function: ATP binding (GO:0005524); Molecular Function: ATPase-coupled organic phosphonate transmembrane transporter activity (GO:0015416); Biological Process: organic phosphonate transport (GO:0015716); Biological Process: organophosphate ester transport (GO:0015748)	K02003|putative ABC transport system ATP-binding protein	['GE000574', 'ATP-binding cassette domain-containing protein [Alphaproteobacteria bacterium WS11]', 'gi|1543102349|ref|WP_126007545.1|', '3.0e-124', '96.67', '100.00', '453']	ABC_tran;AAA_21	Uncharacterized ABC transporter ATP-binding protein YbbA	ABC transporter ATP-binding protein
GE000575	COG3127|ABC transporter (permease)	[Q]: Secondary metabolites biosynthesis, transport and catabolism	Cellular Component: plasma membrane (GO:0005886); Cellular Component: integral component of membrane (GO:0016021)	K02004|putative ABC transport system permease protein	['GE000575', 'FtsX-like permease family protein [Alphaproteobacteria bacterium WS11]', 'gi|1543102351|ref|WP_126007547.1|', '0.0e+00', '98.83', '100.00', '1540']	FtsX	Uncharacterized ABC transporter permease YbbP	ABC transporter permease
GE000576	COG0670|Membrane	[S]: Function unknown	Cellular Component: integral component of membrane (GO:0016021)	K06890|uncharacterized protein	['GE000576', 'Bax inhibitor-1/YccA family protein [Alphaproteobacteria bacterium WS11]', 'gi|1543102353|ref|WP_126007549.1|', '7.1e-121', '98.36', '100.00', '442']	Bax1-I	Uncharacterized protein RP147	Bax inhibitor-1/YccA family protein
GE000577	COG1247|N-acetyltransferase	[M]: Cell wall/membrane/envelope biogenesis	Molecular Function: N-acetyltransferase activity (GO:0008080)	K03823|phosphinothricin acetyltransferase	['GE000577', 'GNAT family N-acetyltransferase [Alphaproteobacteria bacterium WS11]', 'gi|1543102355|ref|WP_126007551.1|', '2.2e-101', '99.47', '100.00', '377']	Acetyltransf_4;Acetyltransf_1;Acetyltransf_3;Acetyltransf_10	Phosphinothricin N-acetyltransferase	N-acetyltransferase
GE000578	NOG64660|Protein of unknown function (DUF2794)	[S]: Function unknown	--	--	['GE000578', 'DUF2794 domain-containing protein [Alphaproteobacteria bacterium WS11]', 'gi|1543102357|ref|WP_126007553.1|', '1.3e-62', '98.37', '100.00', '248']	DUF2794	--	DUF2794 domain-containing protein
GE000579	COG5429|secreted protein	[S]: Function unknown	--	--	['GE000579', 'DUF1223 domain-containing protein [Alphaproteobacteria bacterium WS11]', 'gi|1543107496|ref|WP_126012642.1|', '2.1e-136', '99.20', '98.03', '494']	DUF1223	--	DUF1223 domain-containing protein
GE000580	COG1048|aconitate hydratase	[C]: Energy production and conversion	Molecular Function: aconitate hydratase activity (GO:0003994); Biological Process: metabolic process (GO:0008152); Molecular Function: 4 iron, 4 sulfur cluster binding (GO:0051539)	K01681|aconitate hydratase	['GE000580', 'aconitate hydratase AcnA [Alphaproteobacteria bacterium WS11]', 'gi|1543102359|ref|WP_126007555.1|', '0.0e+00', '99.55', '100.00', '1797']	Aconitase;Aconitase_C	Aconitate hydratase A	Aconitate hydratase
GE000581	COG4133|once thought to export heme, this seems not to be the case, but its exact role is uncertain. Responsible for energy coupling to the transport system (By similarity)	[O]: Posttranslational modification, protein turnover, chaperones	Molecular Function: nucleotide binding (GO:0000166); Cellular Component: plasma membrane (GO:0005886); Biological Process: transport (GO:0006810); Molecular Function: ATPase activity, coupled to transmembrane movement of substances (GO:0016820); Molecular Function: ATPase activity (GO:0016887)	K02193|heme exporter protein A	['GE000581', 'heme ABC exporter ATP-binding protein CcmA [Alphaproteobacteria bacterium WS11]', 'gi|1543107499|ref|WP_126012645.1|', '1.7e-107', '99.51', '100.00', '397']	ABC_tran;AAA_21	Cytochrome c biogenesis ATP-binding export protein CcmA	Cytochrome c biogenesis ATP-binding export protein CcmA
GE000582	COG2386|Required for the export of heme to the periplasm for the biogenesis of c-type cytochromes (By similarity)	[O]: Posttranslational modification, protein turnover, chaperones	Cellular Component: plasma membrane (GO:0005886); Molecular Function: heme transporter activity (GO:0015232); Biological Process: heme transport (GO:0015886); Cellular Component: integral component of membrane (GO:0016021); Biological Process: cytochrome complex assembly (GO:0017004)	K02194|heme exporter protein B	['GE000582', 'heme exporter protein CcmB [Alphaproteobacteria bacterium WS11]', 'gi|1543102361|ref|WP_126007557.1|', '1.9e-104', '99.09', '100.00', '387']	CcmB	Heme exporter protein B	Heme exporter protein B
GE000583	COG0755|cytochrome c	[O]: Posttranslational modification, protein turnover, chaperones	Molecular Function: heme transporter activity (GO:0015232); Biological Process: heme transport (GO:0015886); Cellular Component: integral component of membrane (GO:0016021); Biological Process: cytochrome complex assembly (GO:0017004); Molecular Function: heme binding (GO:0020037)	K02195|heme exporter protein C	['GE000583', 'heme ABC transporter permease [Alphaproteobacteria bacterium WS11]', 'gi|1543102363|ref|WP_126007559.1|', '1.2e-134', '100.00', '100.00', '488']	Cytochrom_C_asm	Heme exporter protein C	Heme exporter protein C
GE000584	NOG103663|heme exporter protein	[U]: Intracellular trafficking, secretion, and vesicular transport	--	K02196|heme exporter protein D	['GE000584', 'heme exporter protein CcmD [Alphaproteobacteria bacterium WS11]', 'gi|1543102365|ref|WP_126007561.1|', '1.4e-19', '100.00', '100.00', '104']	CcmD	--	Heme exporter protein D
GE000585	COG0526|Thioredoxin	[O]: Posttranslational modification, protein turnover, chaperones	Molecular Function: disulfide oxidoreductase activity (GO:0015036); Cellular Component: integral component of membrane (GO:0016021); Biological Process: cytochrome complex assembly (GO:0017004); Cellular Component: outer membrane-bounded periplasmic space (GO:0030288); Biological Process: cell redox homeostasis (GO:0045454); Biological Process: oxidation-reduction process (GO:0055114)	K02199|cytochrome c biogenesis protein CcmG, thiol:disulfide interchange protein DsbE	['GE000585', 'DsbE family thiol:disulfide interchange protein [Alphaproteobacteria bacterium WS11]', 'gi|1543102367|ref|WP_126007563.1|', '1.8e-109', '99.02', '100.00', '404']	Redoxin;AhpC-TSA;Thioredoxin_8;Thioredoxin	Thiol:disulfide interchange protein CycY	DsbE family thiol:disulfide interchange protein
GE000586	COG3668|Plasmid stabilization system	[S]: Function unknown	--	K19092|toxin ParE1/3/4	['GE000586', 'type II toxin-antitoxin system RelE/ParE family toxin [Alphaproteobacteria bacterium WS11]', 'gi|1543102369|ref|WP_126007565.1|', '1.5e-45', '94.79', '100.00', '191']	ParE_toxin	Toxin ParE1	Toxin
GE000587	COG3609|CopG Arc MetJ family	[K]: Transcription	--	K07746|antitoxin ParD1/3/4	['GE000587', 'type II toxin-antitoxin system ParD family antitoxin [Alphaproteobacteria bacterium WS11]', 'gi|1543102371|ref|WP_126007567.1|', '5.5e-35', '96.10', '100.00', '155']	ParD_antitoxin	Antitoxin ParD1	Type II toxin-antitoxin system ParD family antitoxin
GE000588	COG2917|probably involved in intracellular septation (By similarity)	[D]: Cell cycle control, cell division, chromosome partitioning	Cellular Component: integral component of plasma membrane (GO:0005887); Biological Process: cell cycle (GO:0007049); Biological Process: cell division (GO:0051301)	K06190|intracellular septation protein	['GE000588', 'septation protein A [Alphaproteobacteria bacterium WS11]', 'gi|1543102373|ref|WP_126007569.1|', '3.2e-120', '99.56', '100.00', '440']	IspA	Probable intracellular septation protein A	Probable intracellular septation protein A
GE000589	COG0552|Involved in targeting and insertion of nascent membrane proteins into the cytoplasmic membrane. Acts as a receptor for the complex formed by the signal recognition particle (SRP) and the ribosome-nascent chain (RNC)	[U]: Intracellular trafficking, secretion, and vesicular transport	Molecular Function: GTPase activity (GO:0003924); Molecular Function: GTP binding (GO:0005525); Cellular Component: cytoplasm (GO:0005737); Biological Process: SRP-dependent cotranslational protein targeting to membrane (GO:0006614); Cellular Component: intrinsic component of plasma membrane (GO:0031226)	K03110|fused signal recognition particle receptor	['GE000589', 'signal recognition particle-docking protein FtsY [Alphaproteobacteria bacterium WS11]', 'gi|1543102375|ref|WP_126007571.1|', '8.4e-211', '92.18', '100.00', '742']	SRP54;SRP54_N;AAA_30;Zeta_toxin	Signal recognition particle receptor FtsY	Signal recognition particle receptor FtsY
GE000590	COG0621|Catalyzes the methylthiolation of N6- (dimethylallyl)adenosine (i(6)A), leading to the formation of 2- methylthio-N6-(dimethylallyl)adenosine (ms(2)i(6)A) at position 37 in tRNAs that read codons beginning with uridine (By similarity)	[J]: Translation, ribosomal structure and biogenesis	Biological Process: RNA modification (GO:0009451); Molecular Function: transferase activity (GO:0016740); Molecular Function: 4 iron, 4 sulfur cluster binding (GO:0051539)	K18707|threonylcarbamoyladenosine tRNA methylthiotransferase MtaB	['GE000590', 'tRNA (N(6)-L-threonylcarbamoyladenosine(37)-C(2))-methylthiotransferase MtaB [Alphaproteobacteria bacterium WS11]', 'gi|1543102377|ref|WP_126007573.1|', '1.9e-238', '98.59', '100.00', '833']	Radical_SAM;UPF0004	Threonylcarbamoyladenosine tRNA methylthiotransferase MtaB	tRNA (N(6)-L-threonylcarbamoyladenosine(37)-C(2))-methylthiotransferase MtaB
GE000591	COG0253|Catalyzes the stereoinversion of LL-2,6- diaminoheptanedioate (L,L-DAP) to meso-diaminoheptanedioate (meso- DAP), a precursor of L-lysine and an essential component of the bacterial peptidoglycan (By similarity)	[E]: Amino acid transport and metabolism	Cellular Component: cytoplasm (GO:0005737); Molecular Function: diaminopimelate epimerase activity (GO:0008837); Biological Process: lysine biosynthetic process via diaminopimelate (GO:0009089)	K01778|diaminopimelate epimerase	['GE000591', 'diaminopimelate epimerase [Alphaproteobacteria bacterium WS11]', 'gi|1543107502|ref|WP_126012648.1|', '2.0e-162', '98.95', '96.96', '580']	DAP_epimerase	Diaminopimelate epimerase	Diaminopimelate epimerase
GE000592	COG2220|Hydrolase	[R]: General function prediction only	Molecular Function: hydrolase activity (GO:0016787)	--	['GE000592', 'hypothetical protein [Alphaproteobacteria bacterium WS11]', 'gi|1543102379|ref|WP_126007575.1|', '1.3e-205', '98.84', '100.00', '724']	Lactamase_B_2;Lactamase_B_3	Uncharacterized protein MT0929	Lactamase_B domain-containing protein
GE000593	NOG60763|transcriptional regulator), MarR family	[K]: Transcription	--	--	['GE000593', 'MarR family transcriptional regulator [Alphaproteobacteria bacterium WS11]', 'gi|1543102381|ref|WP_126007577.1|', '2.2e-87', '99.43', '100.00', '330']	MarR_2;Replic_Relax	--	MarR family transcriptional regulator
GE000594	COG0541|Involved in targeting and insertion of nascent membrane proteins into the cytoplasmic membrane. Binds to the hydrophobic signal sequence of the ribosome-nascent chain (RNC) as it emerges from the ribosomes. The SRP-RNC complex is then targeted to the cytoplasmic membrane where it interacts with the SRP receptor FtsY	[U]: Intracellular trafficking, secretion, and vesicular transport	Molecular Function: GTPase activity (GO:0003924); Molecular Function: GTP binding (GO:0005525); Biological Process: SRP-dependent cotranslational protein targeting to membrane (GO:0006614); Molecular Function: 7S RNA binding (GO:0008312); Cellular Component: signal recognition particle (GO:0048500)	K03106|signal recognition particle subunit SRP54	['GE000594', 'signal recognition particle protein [Alphaproteobacteria bacterium WS11]', 'gi|1543102383|ref|WP_126007579.1|', '3.4e-229', '98.96', '91.44', '803']	SRP54;SRP_SPB;SRP54_N	Signal recognition particle protein	Signal recognition particle protein
GE000595	COG1605|Chorismate mutase	[E]: Amino acid transport and metabolism	Molecular Function: chorismate mutase activity (GO:0004106); Biological Process: chorismate metabolic process (GO:0046417)	K04092|chorismate mutase	['GE000595', 'chorismate mutase [Alphaproteobacteria bacterium WS11]', 'gi|1543102385|ref|WP_126007581.1|', '6.5e-53', '100.00', '100.00', '215']	CM_2	T-protein	Chorismate mutase
GE000596	COG0228|30s ribosomal protein S16	[J]: Translation, ribosomal structure and biogenesis	Molecular Function: structural constituent of ribosome (GO:0003735); Cellular Component: ribosome (GO:0005840); Biological Process: translation (GO:0006412)	K02959|small subunit ribosomal protein S16	['GE000596', '30S ribosomal protein S16 [Alphaproteobacteria bacterium WS11]', 'gi|1543102387|ref|WP_126007583.1|', '3.4e-56', '100.00', '100.00', '226']	Ribosomal_S16	30S ribosomal protein S16	30S ribosomal protein S16
GE000597	COG0806|An accessory protein needed during the final step in the assembly of 30S ribosomal subunit, possibly for assembly of the head region. Probably interacts with S19. Essential for efficient processing of 16S rRNA. May be needed both before and after RbfA during the maturation of 16S rRNA. It has affinity for free ribosomal 30S subunits but not for 70S ribosomes (By similarity)	[J]: Translation, ribosomal structure and biogenesis	Cellular Component: ribosome (GO:0005840); Biological Process: rRNA processing (GO:0006364); Biological Process: ribosomal small subunit biogenesis (GO:0042274); Molecular Function: ribosome binding (GO:0043022)	K02860|16S rRNA processing protein RimM	['GE000597', 'ribosome maturation factor RimM [Alphaproteobacteria bacterium WS11]', 'gi|1543102389|ref|WP_126007585.1|', '3.6e-102', '97.03', '100.00', '380']	RimM;PRC	Ribosome maturation factor RimM	Ribosome maturation factor RimM
GE000598	COG0336|Specifically methylates guanosine-37 in various tRNAs (By similarity)	[J]: Translation, ribosomal structure and biogenesis	Cellular Component: cytoplasm (GO:0005737); Biological Process: tRNA methylation (GO:0030488); Molecular Function: tRNA (guanine(37)-N(1))-methyltransferase activity (GO:0052906)	K00554|tRNA (guanine37-N1)-methyltransferase	['GE000598', 'tRNA (guanosine(37)-N1)-methyltransferase TrmD [Alphaproteobacteria bacterium WS11]', 'gi|1543102391|ref|WP_126007587.1|', '1.3e-127', '98.71', '100.00', '464']	tRNA_m1G_MT	tRNA (guanine-N(1)-)-methyltransferase	tRNA (guanine-N(1)-)-methyltransferase
GE000599	COG0335|This protein is located at the 30S-50S ribosomal subunit interface and may play a role in the structure and function of the aminoacyl-tRNA binding site (By similarity)	[J]: Translation, ribosomal structure and biogenesis	Molecular Function: structural constituent of ribosome (GO:0003735); Cellular Component: ribosome (GO:0005840); Biological Process: translation (GO:0006412)	K02884|large subunit ribosomal protein L19	['GE000599', '50S ribosomal protein L19 [Alphaproteobacteria bacterium WS11]', 'gi|1543102393|ref|WP_126007589.1|', '1.1e-67', '100.00', '100.00', '265']	Ribosomal_L19	50S ribosomal protein L19	50S ribosomal protein L19
GE000600	COG0834|(ABC) transporter	[E]: Amino acid transport and metabolism	Molecular Function: ionotropic glutamate receptor activity (GO:0004970); Cellular Component: membrane (GO:0016020); Biological Process: ionotropic glutamate receptor signaling pathway (GO:0035235)	K02030|polar amino acid transport system substrate-binding protein	['GE000600', 'transporter substrate-binding domain-containing protein [Alphaproteobacteria bacterium WS11]', 'gi|1543102394|ref|WP_126007590.1|', '1.2e-145', '98.88', '100.00', '525']	SBP_bac_3;Lig_chan-Glu_bd	Probable histidine-binding protein	Basic amino acid ABC transporter substrate-binding protein
GE000601	COG0765|amino acid AbC transporter	[E]: Amino acid transport and metabolism	Molecular Function: transporter activity (GO:0005215); Cellular Component: plasma membrane (GO:0005886); Biological Process: transport (GO:0006810); Cellular Component: integral component of membrane (GO:0016021)	K02029|polar amino acid transport system permease protein	['GE000601', 'ABC transporter permease subunit [Alphaproteobacteria bacterium WS11]', 'gi|1543102396|ref|WP_126007592.1|', '1.4e-141', '97.89', '100.00', '511']	BPD_transp_1	Probable glutamine ABC transporter permease protein GlnM	Amino acid ABC transporter permease
GE000603	COG0065|Catalyzes the isomerization between 2-isopropylmalate and 3-isopropylmalate, via the formation of 2-isopropylmaleate (By similarity)	[E]: Amino acid transport and metabolism	Molecular Function: 3-isopropylmalate dehydratase activity (GO:0003861); Biological Process: leucine biosynthetic process (GO:0009098); Molecular Function: isomerase activity (GO:0016853); Molecular Function: metal ion binding (GO:0046872); Molecular Function: 4 iron, 4 sulfur cluster binding (GO:0051539)	K01703|3-isopropylmalate/(R)-2-methylmalate dehydratase large subunit	['GE000603', '3-isopropylmalate dehydratase large subunit [Alphaproteobacteria bacterium WS11]', 'gi|1543102398|ref|WP_126007594.1|', '1.7e-272', '99.57', '100.00', '947']	Aconitase	3-isopropylmalate dehydratase large subunit	3-isopropylmalate dehydratase large subunit
GE000604	NOG41607|Diguanylate cyclase	[T]: Signal transduction mechanisms	--	--	['GE000604', 'diguanylate cyclase [Alphaproteobacteria bacterium WS11]', 'gi|1543102400|ref|WP_126007596.1|', '4.0e-225', '98.32', '100.00', '789']	GGDEF	Diguanylate cyclase VdcA	GGDEF domain-containing protein
GE000605	COG3904|--	[S]: Function unknown	--	--	['GE000605', 'hypothetical protein [Alphaproteobacteria bacterium WS11]', 'gi|1543102402|ref|WP_126007598.1|', '6.3e-153', '98.61', '100.00', '549']	CLP_protease	--	Uncharacterized protein
GE000606	NOG08195|--	[S]: Function unknown	Cellular Component: integral component of membrane (GO:0016021)	--	['GE000606', 'hypothetical protein [Alphaproteobacteria bacterium WS11]', 'gi|1543102405|ref|WP_126007601.1|', '2.0e-230', '99.78', '100.00', '807']	--	--	Uncharacterized protein
GE000607	--	--	--	--	['GE000607', 'hypothetical protein D5400_03225 [Alphaproteobacteria bacterium WS11]', 'gi|1537792682|ref|AZN70419.1|', '1.1e-58', '98.11', '100.00', '235']	--	--	Uncharacterized protein
GE000608 sdhC	COG2009|succinate dehydrogenase, cytochrome	[C]: Energy production and conversion	Molecular Function: oxidoreductase activity, acting on the CH-CH group of donors (GO:0016627); Cellular Component: membrane part (GO:0044425)	K00241|succinate dehydrogenase / fumarate reductase, cytochrome b subunit	['GE000608', 'succinate dehydrogenase, cytochrome b556 subunit [Alphaproteobacteria bacterium WS11]', 'gi|1543102409|ref|WP_126007605.1|', '8.5e-68', '100.00', '100.00', '265']	Sdh_cyt	Succinate dehydrogenase cytochrome b556 subunit	Succinate dehydrogenase, cytochrome b556 subunit
GE000609 sdhD	COG2142|Succinate dehydrogenase hydrophobic membrane anchor	[C]: Energy production and conversion	Molecular Function: succinate dehydrogenase activity (GO:0000104); Biological Process: tricarboxylic acid cycle (GO:0006099); Cellular Component: integral component of membrane (GO:0016021); Molecular Function: heme binding (GO:0020037)	K00242|succinate dehydrogenase / fumarate reductase, membrane anchor subunit	['GE000609', 'succinate dehydrogenase, hydrophobic membrane anchor protein [Alphaproteobacteria bacterium WS11]', 'gi|1543102411|ref|WP_126007607.1|', '3.1e-59', '100.00', '100.00', '236']	Sdh_cyt;CybS	--	Succinate dehydrogenase, hydrophobic membrane anchor protein
GE000610 sdhA	COG1053|Succinate DeHydrogenase	[C]: Energy production and conversion	Cellular Component: plasma membrane (GO:0005886); Biological Process: tricarboxylic acid cycle (GO:0006099); Molecular Function: succinate dehydrogenase (ubiquinone) activity (GO:0008177); Biological Process: electron transport chain (GO:0022900); Molecular Function: flavin adenine dinucleotide binding (GO:0050660)	K00239|succinate dehydrogenase / fumarate reductase, flavoprotein subunit	['GE000610', 'succinate dehydrogenase flavoprotein subunit [Alphaproteobacteria bacterium WS11]', 'gi|1543102413|ref|WP_126007609.1|', '0.0e+00', '100.00', '100.00', '1261']	FAD_binding_2;Succ_DH_flav_C;GIDA	Succinate dehydrogenase flavoprotein subunit	Succinate dehydrogenase flavoprotein subunit
GE000611 sdhB	COG0479|succinate dehydrogenase	[C]: Energy production and conversion	Biological Process: tricarboxylic acid cycle (GO:0006099); Molecular Function: succinate dehydrogenase (ubiquinone) activity (GO:0008177); Molecular Function: electron transfer activity (GO:0009055); Molecular Function: metal ion binding (GO:0046872); Molecular Function: 2 iron, 2 sulfur cluster binding (GO:0051537); Molecular Function: 3 iron, 4 sulfur cluster binding (GO:0051538); Molecular Fun…	K00240|succinate dehydrogenase / fumarate reductase, iron-sulfur subunit	['GE000611', 'succinate dehydrogenase iron-sulfur subunit [Alphaproteobacteria bacterium WS11]', 'gi|1543102415|ref|WP_126007611.1|', '5.5e-156', '99.61', '100.00', '559']	Fer2_3;Fer4_17;Fer4_8;Fer4_10	Succinate dehydrogenase iron-sulfur subunit	Succinate dehydrogenase iron-sulfur subunit
GE000612	COG0438|Glycosyl transferase (Group 1	[M]: Cell wall/membrane/envelope biogenesis	--	--	['GE000612', 'glycosyltransferase [Alphaproteobacteria bacterium WS11]', 'gi|1543102417|ref|WP_126007613.1|', '3.1e-197', '98.61', '100.00', '696']	Glycos_transf_1;Glyco_trans_1_4;Glyco_trans_1_2	--	Glycosyltransferase
GE000613 osmotically inducible protein OsmC	COG1764|Organic hydroperoxide resistance protein	[O]: Posttranslational modification, protein turnover, chaperones	Molecular Function: peroxidase activity (GO:0004601); Biological Process: response to oxidative stress (GO:0006979); Biological Process: cellular oxidant detoxification (GO:0098869)	K04063|lipoyl-dependent peroxidase	['GE000613', 'OsmC family peroxiredoxin [Alphaproteobacteria bacterium WS11]', 'gi|1543102419|ref|WP_126007615.1|', '2.7e-75', '98.62', '100.00', '290']	OsmC	Peroxiredoxin OsmC	OsmC family peroxiredoxin
GE000614	COG0225|Has an important function as a repair enzyme for proteins that have been inactivated by oxidation. Catalyzes the reversible oxidation-reduction of methionine sulfoxide in proteins to methionine (By similarity)	[O]: Posttranslational modification, protein turnover, chaperones	Biological Process: cellular protein modification process (GO:0006464); Biological Process: response to oxidative stress (GO:0006979); Molecular Function: peptide-methionine (S)-S-oxide reductase activity (GO:0008113); Biological Process: protein repair (GO:0030091); Biological Process: oxidation-reduction process (GO:0055114)	K07304|peptide-methionine (S)-S-oxide reductase	['GE000614', 'peptide-methionine (S)-S-oxide reductase [Alphaproteobacteria bacterium WS11]', 'gi|1543107505|ref|WP_126012651.1|', '3.9e-96', '88.94', '96.14', '360']	PMSR	Peptide methionine sulfoxide reductase MsrA 2	Peptide methionine sulfoxide reductase MsrA
GE000615	NOG88416|Outer Membrane Lipoprotein	[M]: Cell wall/membrane/envelope biogenesis	Biological Process: proteolysis (GO:0006508); Cellular Component: outer membrane (GO:0019867); Cellular Component: cell envelope (GO:0030313)	--	['GE000615', 'hypothetical protein [Alphaproteobacteria bacterium WS11]', 'gi|1543102421|ref|WP_126007617.1|', '3.1e-65', '100.00', '100.00', '257']	Inh	Outer membrane lipoprotein omp19 homolog	Inh domain-containing protein
GE000616	COG1485|AFG1 family ATPase	[R]: General function prediction only	--	K06916|cell division protein ZapE	['GE000616', 'cell division protein ZapE [Alphaproteobacteria bacterium WS11]', 'gi|1543102423|ref|WP_126007619.1|', '8.4e-217', '99.74', '100.00', '761']	AFG1_ATPase	--	AFG1 family ATPase
GE000617	COG0039|Catalyzes the reversible oxidation of malate to oxaloacetate (By similarity)	[C]: Energy production and conversion	Biological Process: carbohydrate metabolic process (GO:0005975); Biological Process: tricarboxylic acid cycle (GO:0006099); Molecular Function: L-malate dehydrogenase activity (GO:0030060)	K00024|malate dehydrogenase	['GE000617', 'malate dehydrogenase [Alphaproteobacteria bacterium WS11]', 'gi|1543102425|ref|WP_126007621.1|', '1.2e-176', '99.69', '100.00', '628']	Ldh_1_N;Ldh_1_C	Malate dehydrogenase	Malate dehydrogenase
GE000618	COG0045|Succinyl-CoA synthetase subunit beta	[C]: Energy production and conversion	Molecular Function: magnesium ion binding (GO:0000287); Molecular Function: succinate-CoA ligase (ADP-forming) activity (GO:0004775); Molecular Function: ATP binding (GO:0005524); Biological Process: tricarboxylic acid cycle (GO:0006099); Molecular Function: manganese ion binding (GO:0030145)	K01903|succinyl-CoA synthetase beta subunit	['GE000618', 'ADP-forming succinate--CoA ligase subunit beta [Alphaproteobacteria bacterium WS11]', 'gi|1543102427|ref|WP_126007623.1|', '4.6e-218', '99.75', '100.00', '766']	ATP-grasp_2;Ligase_CoA;ATP-grasp_5	Succinate--CoA ligase [ADP-forming] subunit beta	Succinate--CoA ligase [ADP-forming] subunit beta
GE000619	COG0074|Succinyl-CoA ligase ADP-forming subunit alpha	[C]: Energy production and conversion	Molecular Function: succinate-CoA ligase (ADP-forming) activity (GO:0004775); Molecular Function: ATP binding (GO:0005524); Biological Process: metabolic process (GO:0008152); Molecular Function: cofactor binding (GO:0048037)	K01902|succinyl-CoA synthetase alpha subunit	['GE000619', 'succinate--CoA ligase subunit alpha [Alphaproteobacteria bacterium WS11]', 'gi|1543102429|ref|WP_126007625.1|', '1.4e-163', '99.67', '100.00', '584']	CoA_binding;Ligase_CoA;Succ_CoA_lig	Succinate--CoA ligase [ADP-forming] subunit alpha	Succinate--CoA ligase [ADP-forming] subunit alpha
GE000620	COG0567|2-oxoglutarate dehydrogenase, E1	[C]: Energy production and conversion	Molecular Function: oxoglutarate dehydrogenase (succinyl-transferring) activity (GO:0004591); Biological Process: tricarboxylic acid cycle (GO:0006099); Molecular Function: thiamine pyrophosphate binding (GO:0030976)	K00164|2-oxoglutarate dehydrogenase E1 component	['GE000620', '2-oxoglutarate dehydrogenase E1 component [Alphaproteobacteria bacterium WS11]', 'gi|1543102431|ref|WP_126007627.1|', '0.0e+00', '98.70', '100.00', '2006']	Transket_pyr;E1_dh;OxoGdeHyase_C;2-oxogl_dehyd_N	2-oxoglutarate dehydrogenase E1 component	2-oxoglutarate dehydrogenase E1 component
GE000621	COG0508|Dehydrogenase	[C]: Energy production and conversion	Molecular Function: dihydrolipoyllysine-residue succinyltransferase activity (GO:0004149); Biological Process: tricarboxylic acid cycle (GO:0006099); Biological Process: L-lysine catabolic process to acetyl-CoA via saccharopine (GO:0033512); Cellular Component: oxoglutarate dehydrogenase complex (GO:0045252)	K00658|2-oxoglutarate dehydrogenase E2 component (dihydrolipoamide succinyltransferase)	['GE000621', '2-oxoglutarate dehydrogenase complex dihydrolipoyllysine-residue succinyltransferase [Alphaproteobacteria bacterium WS11]', 'gi|1543102433|ref|WP_126007629.1|', '1.7e-175', '99.52', '100.00', '624']	2-oxoacid_dh;Biotin_lipoyl;E3_binding	Dihydrolipoyllysine-residue succinyltransferase component of 2-oxoglutarate dehydrogenase complex	Dihydrolipoyllysine-residue succinyltransferase component of 2-oxoglutarate dehydrogenase complex
GE000622	COG1249|dihydrolipoyl dehydrogenase	[C]: Energy production and conversion	Molecular Function: dihydrolipoyl dehydrogenase activity (GO:0004148); Cellular Component: cell (GO:0005623); Biological Process: glycolytic process (GO:0006096); Biological Process: cell redox homeostasis (GO:0045454); Molecular Function: flavin adenine dinucleotide binding (GO:0050660); Biological Process: oxidation-reduction process (GO:0055114)	K00382|dihydrolipoamide dehydrogenase	['GE000622', 'dihydrolipoyl dehydrogenase [Alphaproteobacteria bacterium WS11]', 'gi|1543102435|ref|WP_126007631.1|', '3.7e-259', '99.79', '100.00', '902']	Pyr_redox_2;Pyr_redox_dim;Pyr_redox;Pyr_redox_3;FAD_oxidored;FAD_binding_2;GIDA;K_oxygenase;HI0933_like;NAD_binding_8;FAD_binding_3	Dihydrolipoyl dehydrogenase	Dihydrolipoyl dehydrogenase
GE000623	--	--	--	--	['GE000623', 'hypothetical protein D5400_03310 [Alphaproteobacteria bacterium WS11]', 'gi|1537792697|ref|AZN70434.1|', '3.6e-145', '97.83', '75.41', '523']	TbpB_B_D	--	TbpB_B_D domain-containing protein
GE000624	COG3735|gumn family	[S]: Function unknown	--	K09973|uncharacterized protein	['GE000624', 'polysaccharide biosynthesis protein GumN [Alphaproteobacteria bacterium WS11]', 'gi|1543107508|ref|WP_126012654.1|', '1.7e-171', '96.08', '92.48', '611']	TraB	--	Polysaccharide biosynthesis protein GumN
GE000625	COG0582|Integrase	[L]: Replication, recombination and repair	Molecular Function: DNA binding (GO:0003677); Cellular Component: cytoplasm (GO:0005737); Biological Process: transposition, DNA-mediated (GO:0006313); Biological Process: cell cycle (GO:0007049); Biological Process: chromosome segregation (GO:0007059); Molecular Function: tyrosine-based site-specific recombinase activity (GO:0009037); Biological Process: DNA integration (GO:0015074); Biological …	K03733|integrase/recombinase XerC	['GE000625', 'tyrosine recombinase XerC [Alphaproteobacteria bacterium WS11]', 'gi|1543107511|ref|WP_126012657.1|', '7.7e-134', '97.67', '100.00', '485']	Phage_integrase;Phage_int_SAM_1	Tyrosine recombinase XerC	Tyrosine recombinase XerC
GE000626	COG3176|Acyl-transferase	[S]: Function unknown	Biological Process: metabolic process (GO:0008152); Molecular Function: transferase activity, transferring acyl groups (GO:0016746)	--	['GE000626', 'acyltransferase [Alphaproteobacteria bacterium WS11]', 'gi|1543102439|ref|WP_126007635.1|', '2.0e-170', '99.66', '100.00', '607']	Acyltransferase	--	Acyltransferase
GE000627	COG0745|regulatoR	[T]: Signal transduction mechanisms	Biological Process: phosphorelay signal transduction system (GO:0000160); Molecular Function: DNA binding (GO:0003677); Cellular Component: intracellular (GO:0005622); Biological Process: regulation of transcription, DNA-templated (GO:0006355)	K07774|two-component system, OmpR family, response regulator TctD	['GE000627', 'response regulator [Alphaproteobacteria bacterium WS11]', 'gi|1543102441|ref|WP_126007637.1|', '1.8e-118', '100.00', '100.00', '434']	Response_reg;Trans_reg_C	Transcriptional regulatory protein tctD	DNA-binding response regulator
GE000628	COG1840|extracellular solute-binding protein, family 1	[P]: Inorganic ion transport and metabolism	Molecular Function: nucleotide binding (GO:0000166); Molecular Function: obsolete signal transducer activity (GO:0004871); Biological Process: signal transduction (GO:0007165); Cellular Component: membrane (GO:0016020); Molecular Function: kinase activity (GO:0016301); Biological Process: phosphorylation (GO:0016310)	K07649|two-component system, OmpR family, sensor histidine kinase TctE	['GE000628', 'extracellular solute-binding protein [Alphaproteobacteria bacterium WS11]', 'gi|1543102443|ref|WP_126007639.1|', '0.0e+00', '98.30', '100.00', '1520']	2CSK_N;SBP_bac_11;HATPase_c;SBP_bac_8;SBP_bac_6;HisKA;SBP_bac_1	Sensor protein QseC	Extracellular solute-binding protein
GE000629	COG3181|extra-cytoplasmic solute receptor family protein	[S]: Function unknown	Cellular Component: outer membrane-bounded periplasmic space (GO:0030288)	K07795|putative tricarboxylic transport membrane protein	['GE000629', 'tripartite tricarboxylate transporter substrate binding protein [Alphaproteobacteria bacterium WS11]', 'gi|1543107514|ref|WP_126012660.1|', '4.0e-156', '98.64', '93.06', '560']	TctC	--	Tripartite tricarboxylate transporter substrate binding protein
GE000630	NOG78808|Tricarboxylic transport membrane protein	[S]: Function unknown	Cellular Component: membrane (GO:0016020)	K07794|putative tricarboxylic transport membrane protein	['GE000630', 'tripartite tricarboxylate transporter TctB family protein [Alphaproteobacteria bacterium WS11]', 'gi|1543102445|ref|WP_126007641.1|', '4.7e-90', '100.00', '100.00', '339']	TctB	--	Tripartite tricarboxylate transporter TctB family protein
GE000631	COG3333|membrane	[S]: Function unknown	Cellular Component: integral component of membrane (GO:0016021)	K07793|putative tricarboxylic transport membrane protein	['GE000631', 'tripartite tricarboxylate transporter permease [Alphaproteobacteria bacterium WS11]', 'gi|1543102447|ref|WP_126007643.1|', '8.1e-260', '98.82', '99.80', '905']	TctA	--	Tripartite tricarboxylate transporter permease
GE000632	COG1071|Dehydrogenase	[C]: Energy production and conversion	Molecular Function: oxidoreductase activity, acting on the aldehyde or oxo group of donors, disulfide as acceptor (GO:0016624); Biological Process: oxidation-reduction process (GO:0055114)	K00166|2-oxoisovalerate dehydrogenase E1 component alpha subunit	['GE000632', '3-methyl-2-oxobutanoate dehydrogenase (2-methylpropanoyl-transferring) subunit alpha [Alphaproteobacteria bacterium WS11]', 'gi|1543102449|ref|WP_126007645.1|', '3.7e-239', '99.52', '100.00', '836']	E1_dh;OxoDH_E1alpha_N	2-oxoisovalerate dehydrogenase subunit alpha	3-methyl-2-oxobutanoate dehydrogenase (2-methylpropanoyl-transferring) subunit alpha
GE000633	COG0022|Dehydrogenase, E1 component	[C]: Energy production and conversion	Molecular Function: catalytic activity (GO:0003824); Biological Process: metabolic process (GO:0008152)	K00167|2-oxoisovalerate dehydrogenase E1 component beta subunit	['GE000633', 'alpha-ketoacid dehydrogenase subunit beta [Alphaproteobacteria bacterium WS11]', 'gi|1543102451|ref|WP_126007647.1|', '6.7e-194', '99.11', '100.00', '685']	Transket_pyr;Transketolase_C	2-oxoisovalerate dehydrogenase subunit beta	Alpha-ketoacid dehydrogenase subunit beta
GE000634	COG0508|Dehydrogenase	[C]: Energy production and conversion	Molecular Function: transferase activity (GO:0016740)	K09699|2-oxoisovalerate dehydrogenase E2 component (dihydrolipoyl transacylase)	['GE000634', '2-oxo acid dehydrogenase subunit E2 [Alphaproteobacteria bacterium WS11]', 'gi|1543102453|ref|WP_126007649.1|', '3.6e-224', '93.17', '100.00', '786']	2-oxoacid_dh;Biotin_lipoyl;E3_binding	Lipoamide acyltransferase component of branched-chain alpha-keto acid dehydrogenase complex	Dihydrolipoamide acetyltransferase component of pyruvate dehydrogenase complex
GE000635	COG1249|dihydrolipoyl dehydrogenase	[C]: Energy production and conversion	Molecular Function: dihydrolipoyl dehydrogenase activity (GO:0004148); Cellular Component: cell (GO:0005623); Biological Process: glycolytic process (GO:0006096); Biological Process: cell redox homeostasis (GO:0045454); Molecular Function: flavin adenine dinucleotide binding (GO:0050660); Biological Process: oxidation-reduction process (GO:0055114)	K00382|dihydrolipoamide dehydrogenase	['GE000635', 'dihydrolipoyl dehydrogenase [Alphaproteobacteria bacterium WS11]', 'gi|1543102455|ref|WP_126007651.1|', '3.5e-254', '98.71', '100.00', '886']	Pyr_redox_2;Pyr_redox_dim;Pyr_redox;Pyr_redox_3;HI0933_like;NAD_binding_8;GIDA;FAD_binding_3;UDPG_MGDP_dh_N;FAD_binding_2	Dihydrolipoyl dehydrogenase	Dihydrolipoyl dehydrogenase
GE000636	COG4637|SMC domain protein	[S]: Function unknown	--	--	['GE000636', 'DUF2813 domain-containing protein [Alphaproteobacteria bacterium WS11]', 'gi|1543107517|ref|WP_126012663.1|', '1.4e-208', '97.40', '100.00', '734']	AAA_21;AAA_15;SMC_N;DUF2813	--	DUF2813 domain-containing protein
GE000637	COG0176|Transaldolase is important for the balance of metabolites in the pentose-phosphate pathway (By similarity)	[G]: Carbohydrate transport and metabolism	Molecular Function: sedoheptulose-7-phosphate:D-glyceraldehyde-3-phosphate glyceronetransferase activity (GO:0004801); Cellular Component: cytoplasm (GO:0005737); Biological Process: carbohydrate metabolic process (GO:0005975); Biological Process: pentose-phosphate shunt (GO:0006098)	K00616|transaldolase	['GE000637', 'fructose-6-phosphate aldolase [Alphaproteobacteria bacterium WS11]', 'gi|1543102457|ref|WP_126007653.1|', '1.6e-116', '100.00', '100.00', '427']	TAL_FSA	Probable transaldolase	Probable transaldolase
GE000638	COG1198|Primosomal protein n'	[L]: Replication, recombination and repair	Molecular Function: DNA binding (GO:0003677); Molecular Function: ATP-dependent DNA helicase activity (GO:0004003); Molecular Function: ATP binding (GO:0005524); Biological Process: DNA unwinding involved in DNA replication (GO:0006268); Biological Process: DNA replication, synthesis of RNA primer (GO:0006269); Molecular Function: zinc ion binding (GO:0008270); Cellular Component: primosome compl…	K04066|primosomal protein N' (replication factor Y) (superfamily II helicase)	['GE000638', 'primosomal protein N&apos; [Alphaproteobacteria bacterium WS11]', 'gi|1543102459|ref|WP_126007655.1|', '0.0e+00', '98.52', '100.00', '1418']	PriA_3primeBD;PriA_C;DEAD;PriA_CRR;Helicase_C;ResIII	Primosomal protein N&apos;	Primosomal protein N&apos;
GE000639	NOG69445|--	[S]: Function unknown	--	--	['GE000639', 'DUF4345 domain-containing protein [Pararhizobium haloflavum]', 'gi|1275799375|ref|WP_099866925.1|', '6.1e-33', '68.42', '95.80', '149']	--	--	DUF4345 domain-containing protein
GE000640	COG0712|F(1)F(0) ATP synthase produces ATP from ADP in the presence of a proton or sodium gradient. F-type ATPases consist of two structural domains, F(1) containing the extramembraneous catalytic core and F(0) containing the membrane proton channel, linked together by a central stalk and a peripheral stalk. During catalysis, ATP synthesis in the catalytic domain of F(1) is coupled via a rotary m…	[C]: Energy production and conversion	Cellular Component: plasma membrane (GO:0005886); Biological Process: plasma membrane ATP synthesis coupled proton transport (GO:0042777); Cellular Component: proton-transporting ATP synthase complex, catalytic core F(1) (GO:0045261); Molecular Function: proton-transporting ATP synthase activity, rotational mechanism (GO:0046933)	K02113|F-type H+-transporting ATPase subunit delta	['GE000640', 'F0F1 ATP synthase subunit delta [Alphaproteobacteria bacterium WS11]', 'gi|1543102461|ref|WP_126007657.1|', '7.2e-89', '98.92', '98.94', '335']	OSCP	ATP synthase subunit delta	ATP synthase subunit delta
GE000641	COG0056|Produces ATP from ADP in the presence of a proton gradient across the membrane. The alpha chain is a regulatory subunit (By similarity)	[C]: Energy production and conversion	Molecular Function: ATP binding (GO:0005524); Cellular Component: plasma membrane (GO:0005886); Biological Process: ATP hydrolysis coupled proton transport (GO:0015991); Biological Process: plasma membrane ATP synthesis coupled proton transport (GO:0042777); Cellular Component: proton-transporting ATP synthase complex, catalytic core F(1) (GO:0045261); Molecular Function: proton-transporting ATP …	K02111|F-type H+/Na+-transporting ATPase subunit alpha	['GE000641', 'F0F1 ATP synthase subunit alpha [Alphaproteobacteria bacterium WS11]', 'gi|1543102462|ref|WP_126007658.1|', '6.1e-284', '100.00', '100.00', '985']	ATP-synt_ab;ATP-synt_ab_C;ATP-synt_ab_N	ATP synthase subunit alpha	ATP synthase subunit alpha
GE000642	COG0224|Produces ATP from ADP in the presence of a proton gradient across the membrane. The gamma chain is believed to be important in regulating ATPase activity and the flow of protons through the CF(0) complex (By similarity)	[C]: Energy production and conversion	Molecular Function: ATP binding (GO:0005524); Cellular Component: plasma membrane (GO:0005886); Biological Process: plasma membrane ATP synthesis coupled proton transport (GO:0042777); Cellular Component: proton-transporting ATP synthase complex, catalytic core F(1) (GO:0045261); Molecular Function: proton-transporting ATP synthase activity, rotational mechanism (GO:0046933); Molecular Function: …	K02115|F-type H+-transporting ATPase subunit gamma	['GE000642', 'F0F1 ATP synthase subunit gamma [Alphaproteobacteria bacterium WS11]', 'gi|1543102464|ref|WP_126007660.1|', '6.4e-156', '99.33', '100.00', '559']	ATP-synt	ATP synthase gamma chain	ATP synthase gamma chain
GE000643	COG0055|Produces ATP from ADP in the presence of a proton gradient across the membrane. The catalytic sites are hosted primarily by the beta subunits (By similarity)	[C]: Energy production and conversion	Molecular Function: ATP binding (GO:0005524); Cellular Component: plasma membrane (GO:0005886); Biological Process: ATP hydrolysis coupled proton transport (GO:0015991); Biological Process: plasma membrane ATP synthesis coupled proton transport (GO:0042777); Cellular Component: proton-transporting ATP synthase complex, catalytic core F(1) (GO:0045261); Molecular Function: proton-transporting ATP …	K02112|F-type H+/Na+-transporting ATPase subunit beta	['GE000643', 'F0F1 ATP synthase subunit beta [Alphaproteobacteria bacterium WS11]', 'gi|1543102466|ref|WP_126007662.1|', '1.3e-268', '98.65', '100.00', '934']	ATP-synt_ab;ATP-synt_ab_N	ATP synthase subunit beta	ATP synthase subunit beta
GE000644	COG0355|Produces ATP from ADP in the presence of a proton gradient across the membrane (By similarity)	[C]: Energy production and conversion	Molecular Function: proton transmembrane transporter activity (GO:0015078); Biological Process: ATP synthesis coupled proton transport (GO:0015986); Cellular Component: membrane (GO:0016020); Molecular Function: cation-transporting ATPase activity (GO:0019829); Cellular Component: cell part (GO:0044464); Molecular Function: ATPase activity, coupled to transmembrane movement of ions, rotational me…	K02114|F-type H+-transporting ATPase subunit epsilon	['GE000644', 'F0F1 ATP synthase subunit epsilon [Alphaproteobacteria bacterium WS11]', 'gi|1543102468|ref|WP_126007664.1|', '1.4e-65', '99.26', '100.00', '258']	ATP-synt_DE_N	ATP synthase epsilon chain	ATP synthase epsilon chain
GE000645	COG0494|NUDiX hydrolase	[L]: Replication, recombination and repair	Molecular Function: hydrolase activity, acting on acid anhydrides, in phosphorus-containing anhydrides (GO:0016818); Molecular Function: metal ion binding (GO:0046872)	K08311|putative (di)nucleoside polyphosphate hydrolase	['GE000645', 'MULTISPECIES: RNA pyrophosphohydrolase [Rhizobium]', 'gi|1011368836|ref|WP_062281693.1|', '2.6e-77', '81.21', '96.49', '297']	NUDIX	RNA pyrophosphohydrolase	RNA pyrophosphohydrolase
GE000646	COG2861|polysaccharide de-acetylase	[S]: Function unknown	--	K09798|uncharacterized protein	['GE000646', 'divergent polysaccharide deacetylase family protein [Alphaproteobacteria bacterium WS11]', 'gi|1543102470|ref|WP_126007666.1|', '1.1e-219', '99.75', '100.00', '771']	Polysacc_deac_2	--	Divergent polysaccharide deacetylase family protein
GE000647	COG0793|protease	[M]: Cell wall/membrane/envelope biogenesis	Biological Process: proteolysis (GO:0006508); Molecular Function: serine-type peptidase activity (GO:0008236)	K03797|carboxyl-terminal processing protease	['GE000647', 'PDZ domain-containing protein [Alphaproteobacteria bacterium WS11]', 'gi|1543102472|ref|WP_126007668.1|', '2.5e-241', '100.00', '100.00', '843']	Peptidase_S41;PDZ_2;PDZ_6;PDZ	Carboxy-terminal-processing protease	S41 family peptidase
GE000648	COG4942|peptidase	[D]: Cell cycle control, cell division, chromosome partitioning	--	--	['GE000648', 'hypothetical protein [Alphaproteobacteria bacterium WS11]', 'gi|1543107520|ref|WP_126012666.1|', '1.0e-167', '95.95', '92.29', '599']	Peptidase_M23	Uncharacterized protein NMB1333	Peptidase_M23 domain-containing protein
GE000649	NOG80714|--	[S]: Function unknown	--	--	['GE000649', 'hypothetical protein [Alphaproteobacteria bacterium WS11]', 'gi|1543102474|ref|WP_126007670.1|', '0.0e+00', '99.65', '100.00', '1110']	Tad;VWA_2;VWA	--	VWFA domain-containing protein
GE000650	COG1576|Specifically methylates the pseudouridine at position 1915 (m3Psi1915) in 23S rRNA (By similarity)	[S]: Function unknown	Cellular Component: cytoplasm (GO:0005737); Biological Process: rRNA methylation (GO:0031167); Molecular Function: rRNA (pseudouridine-N3-)-methyltransferase activity (GO:0070038)	K00783|23S rRNA (pseudouridine1915-N3)-methyltransferase	['GE000650', '23S rRNA (pseudouridine(1915)-N(3))-methyltransferase RlmH [Alphaproteobacteria bacterium WS11]', 'gi|1543102476|ref|WP_126007672.1|', '1.0e-80', '97.50', '100.00', '308']	SPOUT_MTase	Ribosomal RNA large subunit methyltransferase H	Ribosomal RNA large subunit methyltransferase H
GE000651	COG0536|An essential GTPase which binds GTP, GDP and possibly (p)ppGpp with moderate affinity, with high nucleotide exchange rates and a fairly low GTP hydrolysis rate (By similarity). It may play a role in control of the cell cycle, stress response, ribosome biogenesis and in those bacteria that undergo differentiation, in morphogenesis control	[R]: General function prediction only	Molecular Function: magnesium ion binding (GO:0000287); Molecular Function: GTPase activity (GO:0003924); Molecular Function: GTP binding (GO:0005525); Cellular Component: cytoplasm (GO:0005737); Biological Process: ribosome biogenesis (GO:0042254)	K03979|GTPase	['GE000651', 'GTPase ObgE [Alphaproteobacteria bacterium WS11]', 'gi|1543102478|ref|WP_126007674.1|', '5.5e-199', '99.44', '100.00', '702']	GTP1_OBG;MMR_HSR1;FeoB_N	GTPase Obg	GTPase Obg
GE000652	COG0263|Catalyzes the transfer of a phosphate group to glutamate to form glutamate 5-phosphate which rapidly cyclizes to 5- oxoproline (By similarity)	[E]: Amino acid transport and metabolism	Molecular Function: RNA binding (GO:0003723); Molecular Function: glutamate 5-kinase activity (GO:0004349); Molecular Function: ATP binding (GO:0005524); Cellular Component: cytoplasm (GO:0005737); Biological Process: phosphorylation (GO:0016310); Biological Process: L-proline biosynthetic process (GO:0055129)	K00931|glutamate 5-kinase	['GE000652', 'glutamate 5-kinase [Alphaproteobacteria bacterium WS11]', 'gi|1543107525|ref|WP_126012671.1|', '2.9e-201', '99.21', '100.00', '710']	AA_kinase;PUA	Glutamate 5-kinase 1	Glutamate 5-kinase
GE000653	COG0014|Catalyzes the NADPH dependent reduction of L-gamma- glutamyl 5-phosphate into L-glutamate 5-semialdehyde and phosphate. The product spontaneously undergoes cyclization to form 1-pyrroline-5-carboxylate (By similarity)	[E]: Amino acid transport and metabolism	Molecular Function: glutamate-5-semialdehyde dehydrogenase activity (GO:0004350); Cellular Component: cytoplasm (GO:0005737); Molecular Function: NADP binding (GO:0050661); Biological Process: oxidation-reduction process (GO:0055114); Biological Process: L-proline biosynthetic process (GO:0055129)	K00147|glutamate-5-semialdehyde dehydrogenase	['GE000653', 'glutamate-5-semialdehyde dehydrogenase [Alphaproteobacteria bacterium WS11]', 'gi|1543107523|ref|WP_126012669.1|', '1.5e-230', '99.77', '99.53', '807']	Aldedh	Gamma-glutamyl phosphate reductase	Gamma-glutamyl phosphate reductase
GE000654	COG1057|Catalyzes the reversible adenylation of nicotinate mononucleotide (NaMN) to nicotinic acid adenine dinucleotide (NaAD) (By similarity)	[H]: Coenzyme transport and metabolism	Molecular Function: nicotinate-nucleotide adenylyltransferase activity (GO:0004515); Molecular Function: ATP binding (GO:0005524); Biological Process: NAD biosynthetic process (GO:0009435)	K00969|nicotinate-nucleotide adenylyltransferase	['GE000654', 'nicotinate-nucleotide adenylyltransferase [Alphaproteobacteria bacterium WS11]', 'gi|1543107528|ref|WP_126012674.1|', '2.9e-112', '98.48', '100.00', '413']	CTP_transf_like	Probable nicotinate-nucleotide adenylyltransferase	Probable nicotinate-nucleotide adenylyltransferase
GE000655	COG0799|Functions as a ribosomal silencing factor. Interacts with ribosomal protein L14 (rplN), blocking formation of intersubunit bridge B8. Prevents association of the 30S and 50S ribosomal subunits and the formation of functional ribosomes, thus repressing translation (By similarity)	[S]: Function unknown	Cellular Component: cytoplasm (GO:0005737); Biological Process: negative regulation of translation (GO:0017148); Biological Process: mature ribosome assembly (GO:0042256); Biological Process: negative regulation of ribosome biogenesis (GO:0090071)	K09710|ribosome-associated protein	['GE000655', 'ribosome silencing factor [Alphaproteobacteria bacterium WS11]', 'gi|1543102480|ref|WP_126007676.1|', '2.0e-54', '97.27', '100.00', '220']	RsfS	Ribosomal silencing factor RsfS	Ribosomal silencing factor RsfS
GE000656	NOG214754|--	[S]: Function unknown	--	--	['GE000656', 'DUF3833 family protein [Alphaproteobacteria bacterium WS11]', 'gi|1543102482|ref|WP_126007678.1|', '8.6e-86', '98.18', '100.00', '325']	DUF3833	--	DUF3833 family protein
GE000657	COG1670|acetyltransferase	[J]: Translation, ribosomal structure and biogenesis	Cellular Component: ribosome (GO:0005840); Molecular Function: N-acetyltransferase activity (GO:0008080)	--	['GE000657', 'GNAT family N-acetyltransferase [Alphaproteobacteria bacterium WS11]', 'gi|1543102484|ref|WP_126007680.1|', '2.2e-118', '99.52', '100.00', '434']	Acetyltransf_3;Acetyltransf_1;Acetyltransf_4	--	N-acetyltransferase
GE000658	COG0211|50S ribosomal protein l27	[J]: Translation, ribosomal structure and biogenesis	Molecular Function: structural constituent of ribosome (GO:0003735); Cellular Component: ribosome (GO:0005840); Biological Process: translation (GO:0006412)	K02899|large subunit ribosomal protein L27	['GE000658', '50S ribosomal protein L27 [Alphaproteobacteria bacterium WS11]', 'gi|1543102486|ref|WP_126007682.1|', '3.1e-42', '100.00', '100.00', '179']	Ribosomal_L27	50S ribosomal protein L27	50S ribosomal protein L27
GE000659	COG0261|This protein binds to 23S rRNA in the presence of protein L20 (By similarity)	[J]: Translation, ribosomal structure and biogenesis	Molecular Function: RNA binding (GO:0003723); Cellular Component: ribonucleoprotein complex (GO:0030529)	K02888|large subunit ribosomal protein L21	['GE000659', '50S ribosomal protein L21 [Alphaproteobacteria bacterium WS11]', 'gi|1543102488|ref|WP_126007684.1|', '1.1e-100', '100.00', '100.00', '375']	Ribosomal_L21p;HHH_5	50S ribosomal protein L21	50S ribosomal protein L21
GE000660	--	--	--	--	['GE000660', 'hypothetical protein [Alphaproteobacteria bacterium WS11]', 'gi|1543102490|ref|WP_126007686.1|', '0.0e+00', '95.25', '100.00', '1255']	--	--	Uncharacterized protein
GE000661	--	--	--	--	['GE000661', 'hypothetical protein [Gluconobacter sp. DsW_056]', 'gi|1197692343|ref|WP_086649383.1|', '6.8e-45', '90.10', '86.32', '189']	--	--	ATPase_AAA_core domain-containing protein
GE000662	--	--	--	--	['GE000662', 'hypothetical protein [Rhizobium rhizosphaerae]', 'gi|1130466933|ref|WP_075632787.1|', '7.8e-75', '95.17', '100.00', '288']	--	--	Uncharacterized protein
GE000663	NOG179830|Histidine kinase	[T]: Signal transduction mechanisms	Biological Process: signal transduction (GO:0007165); Molecular Function: transferase activity, transferring phosphorus-containing groups (GO:0016772); Biological Process: cellular metabolic process (GO:0044237)	--	['GE000663', 'PAS domain S-box protein [Alphaproteobacteria bacterium WS11]', 'gi|1543106082|ref|WP_126011228.1|', '0.0e+00', '99.64', '99.18', '1685']	PAS_3;Response_reg;HATPase_c;PAS_4;PAS_9;PAS;GAF;GAF_2;HisKA;PAS_8	Blue-light-activated protein	PAS domain S-box protein
GE000664	NOG68050|--	[S]: Function unknown	--	--	['GE000664', 'hypothetical protein [Rhizobiales bacterium]', 'gi|1421700374|ref|WP_111838619.1|', '2.0e-148', '72.16', '100.00', '534']	--	--	Uncharacterized protein
GE000665	COG4312|Bacterial protein of unknown function (DUF899)	[S]: Function unknown	--	--	['GE000665', 'MULTISPECIES: DUF899 domain-containing protein [Aureimonas]', 'gi|948031484|ref|WP_056690714.1|', '3.6e-122', '89.18', '100.00', '446']	DUF899	--	Uncharacterized protein
GE000666	NOG10752|glutathione s-transferase	[O]: Posttranslational modification, protein turnover, chaperones	Molecular Function: transferase activity (GO:0016740)	K00799|glutathione S-transferase	['GE000666', 'glutathione S-transferase family protein [Bowmanella denitrificans]', 'gi|1332825211|ref|WP_102798928.1|', '8.0e-26', '65.31', '74.24', '125']	GST_N;GST_N_3	--	Glutathione S-transferase
GE000667	NOG10752|glutathione s-transferase	[O]: Posttranslational modification, protein turnover, chaperones	Molecular Function: glutathione transferase activity (GO:0004364)	K00799|glutathione S-transferase	['GE000667', 'glutathione S-transferase family protein [Comamonadaceae bacterium]', 'gi|1483003615|ref|RJP71938.1|', '2.0e-22', '72.73', '92.77', '114']	GST_C_3	--	Glutathione S-transferase family protein
GE000668	COG4125|transmembrane pair domain-containing protein	[S]: Function unknown	--	--	['GE000668', 'PACE efflux transporter [Burkholderiaceae bacterium]', 'gi|1580583171|ref|TAL77759.1|', '6.0e-51', '72.66', '96.53', '209']	BTP	--	Uncharacterized protein
GE000669	COG0410|(ABC) transporter	[E]: Amino acid transport and metabolism	Molecular Function: ATP binding (GO:0005524); Molecular Function: ATPase activity (GO:0016887)	K01996|branched-chain amino acid transport system ATP-binding protein	['GE000669', 'ABC transporter ATP-binding protein [Roseivivax isoporae]', 'gi|916884830|ref|WP_051491886.1|', '2.7e-75', '63.68', '95.51', '291']	ABC_tran;AAA_21	High-affinity branched-chain amino acid transport ATP-binding protein LivF	Amino acid ABC transporter ATPase
GE000670	COG0411|(ABC) transporter	[E]: Amino acid transport and metabolism	--	K01995|branched-chain amino acid transport system ATP-binding protein	['GE000670', 'ABC transporter ATP-binding protein [Hoeflea sp. BAL378]', 'gi|737548860|ref|WP_035521837.1|', '3.6e-77', '63.87', '99.17', '297']	ABC_tran	Probable ABC transporter ATP-binding protein AZC_3926	ABC transporter domain-containing protein
GE000671	COG4177|(ABC) transporter	[E]: Amino acid transport and metabolism	Molecular Function: transporter activity (GO:0005215); Cellular Component: plasma membrane (GO:0005886); Biological Process: transport (GO:0006810); Cellular Component: integral component of membrane (GO:0016021)	K01998|branched-chain amino acid transport system permease protein	['GE000671', 'branched-chain amino acid ABC transporter permease [Roseivivax isoporae]', 'gi|760086798|ref|WP_043769266.1|', '2.7e-106', '69.52', '96.69', '394']	BPD_transp_2	--	ABC transporter ATP-binding protein
GE000672	COG0559|(ABC) transporter	[E]: Amino acid transport and metabolism	Molecular Function: transporter activity (GO:0005215); Cellular Component: plasma membrane (GO:0005886); Biological Process: transport (GO:0006810); Cellular Component: integral component of membrane (GO:0016021)	K01997|branched-chain amino acid transport system permease protein	['GE000672', 'branched-chain amino acid ABC transporter permease [Roseivivax isoporae]', 'gi|1181314424|ref|WP_084615309.1|', '3.5e-114', '77.29', '100.00', '420']	BPD_transp_2	High-affinity branched-chain amino acid transport system permease protein LivH	Uncharacterized protein
GE000673	NOG00731|extracellular ligand-binding receptor	[E]: Amino acid transport and metabolism	Biological Process: amino acid transport (GO:0006865)	K01999|branched-chain amino acid transport system substrate-binding protein	['GE000673', 'hypothetical protein [Rhizobium album]', 'gi|1391584134|ref|WP_109460522.1|', '3.7e-159', '71.13', '95.73', '570']	Peripla_BP_6;Peripla_BP_5;ANF_receptor	--	Peripla_BP_6 domain-containing protein
GE000674	COG0657|alpha beta hydrolase fold-3 domain protein	[I]: Lipid transport and metabolism	--	--	['GE000674', 'alpha/beta hydrolase [Rhodospirillaceae bacterium Spongia-Bin9]', 'gi|1387874482|ref|WP_108796458.1|', '1.9e-82', '55.47', '98.56', '315']	Abhydrolase_3;Peptidase_S9;COesterase	--	Acetyl esterase/lipase
GE000675	COG1529|Aldehyde oxidase and xanthine dehydrogenase, molybdopterin binding	[C]: Energy production and conversion	Molecular Function: oxidoreductase activity (GO:0016491); Biological Process: oxidation-reduction process (GO:0055114)	--	['GE000675', 'hypothetical protein [Hoeflea sp. BAL378]', 'gi|737548853|ref|WP_035521830.1|', '0.0e+00', '76.26', '99.10', '1211']	Ald_Xan_dh_C2;Ald_Xan_dh_C	4-hydroxybenzoyl-CoA reductase subunit alpha	Ald_Xan_dh_C domain-containing protein
GE000676	COG2080|(2Fe-2S)-binding domain protein	[C]: Energy production and conversion	Molecular Function: electron transfer activity (GO:0009055); Molecular Function: oxidoreductase activity (GO:0016491); Molecular Function: metal ion binding (GO:0046872); Molecular Function: 2 iron, 2 sulfur cluster binding (GO:0051537); Biological Process: oxidation-reduction process (GO:0055114)	K03518|aerobic carbon-monoxide dehydrogenase small subunit	['GE000676', '(2Fe-2S)-binding protein [Gemmobacter megaterium]', 'gi|1134291245|ref|WP_076531541.1|', '2.3e-51', '66.89', '90.24', '211']	Fer2_2;Fer2_3;Fer2	Nicotinate dehydrogenase small FeS subunit	Carbon-monoxide dehydrogenase small subunit
GE000677	COG1319|Dehydrogenase	[C]: Energy production and conversion	Molecular Function: oxidoreductase activity (GO:0016491)	K03519|aerobic carbon-monoxide dehydrogenase medium subunit	['GE000677', 'xanthine dehydrogenase family protein subunit M [Gemmobacter megaterium]', 'gi|1134291247|ref|WP_076531543.1|', '1.9e-93', '67.50', '98.59', '351']	FAD_binding_5;CO_deh_flav_C	4-hydroxybenzoyl-CoA reductase subunit beta	Carbon monoxide dehydrogenase, medium subunit
GE000678	COG3427|Carbon monoxide dehydrogenase, subunit G	[S]: Function unknown	--	K09386|uncharacterized protein	['GE000678', 'hypothetical protein [Roseivivax isoporae]', 'gi|760086785|ref|WP_043769253.1|', '1.6e-46', '64.00', '98.68', '194']	COXG	--	Uncharacterized protein
GE000679	NOG12946|--	[S]: Function unknown	--	K18028|2,5-dihydroxypyridine 5,6-dioxygenase	['GE000679', 'hypothetical protein CBC11_007350 [Proteobacteria bacterium TMED51]', 'gi|1519628017|ref|RPG00701.1|', '8.4e-179', '81.84', '100.00', '635']	--	2,5-dihydroxypyridine 5,6-dioxygenase	Uncharacterized protein
GE000680	NOG48289|TetR family transcriptional Regulator	[K]: Transcription	--	--	['GE000680', 'TetR/AcrR family transcriptional regulator [Hoeflea sp. BAL378]', 'gi|1175415810|ref|WP_081963597.1|', '7.6e-38', '49.48', '99.47', '166']	TetR_N	--	Transcriptional regulator, TetR family
GE000681	COG3777|MaoC like domain protein	[S]: Function unknown	--	K09709|3-methylfumaryl-CoA hydratase	['GE000681', 'acyl-CoA dehydrogenase [Starkeya novella]', 'gi|502930226|ref|WP_013165202.1|', '1.0e-78', '54.01', '97.16', '302']	MaoC_dehydrat_N	Mesaconyl-C(4)-CoA hydratase	MaoC domain protein dehydratase
GE000682	COG5016|Oxaloacetate decarboxylase	[C]: Energy production and conversion	--	--	['GE000682', 'biotin/lipoyl-binding carrier protein [Rhodobacteraceae bacterium WD3A24]', 'gi|1357958354|ref|WP_105320607.1|', '8.0e-20', '71.23', '100.00', '105']	Biotin_lipoyl;Biotin_lipoyl_2;HlyD_D23;HlyD_3	Acetyl-/propionyl-coenzyme A carboxylase alpha chain	Acetyl-CoA carboxylase biotin carboxyl carrier protein subunit
GE000683	COG4770|carboxylase	[I]: Lipid transport and metabolism	Molecular Function: biotin carboxylase activity (GO:0004075); Molecular Function: methylcrotonoyl-CoA carboxylase activity (GO:0004485); Molecular Function: ATP binding (GO:0005524); Molecular Function: metal ion binding (GO:0046872)	--	['GE000683', 'ATP-grasp domain-containing protein [Lutibaculum baratangense]', 'gi|557677300|ref|WP_023431618.1|', '1.3e-181', '71.96', '100.00', '645']	CPSase_L_D2;Biotin_carb_N;Biotin_carb_C;Dala_Dala_lig_C;ATP-grasp	Acetyl-/propionyl-coenzyme A carboxylase alpha chain	ATP-grasp domain-containing protein
GE000684	COG1268|bioY protein	[R]: General function prediction only	Cellular Component: plasma membrane (GO:0005886); Molecular Function: biotin transmembrane transporter activity (GO:0015225); Biological Process: biotin transport (GO:0015878); Cellular Component: integral component of membrane (GO:0016021)	K03523|biotin transport system substrate-specific component	['GE000684', 'Substrate-specific component BioY of biotin ECF transporter [Lutibaculum baratangense AMV1]', 'gi|557405546|ref|ESR25644.1|', '5.5e-52', '67.25', '90.00', '213']	BioY	--	Biotin transporter
GE000685	COG1378|Transcriptional regulator	[K]: Transcription	--	--	['GE000685', 'TrmB family transcriptional regulator [Paracoccus thiocyanatus]', 'gi|1447481662|ref|WP_115754998.1|', '1.2e-111', '70.32', '96.89', '412']	TrmB;Regulator_TrmB	--	TrmB family transcriptional regulator
GE000686	COG1042|CoA-binding domain protein	[C]: Energy production and conversion	Molecular Function: ATP binding (GO:0005524); Molecular Function: metal ion binding (GO:0046872); Molecular Function: cofactor binding (GO:0048037)	--	['GE000686', 'putative Acetyl-CoA synthetase (ADP-forming) alpha and beta chains [Lutibaculum baratangense AMV1]', 'gi|557405548|ref|ESR25646.1|', '2.3e-300', '71.51', '98.35', '1040']	ATP-grasp_5;Succ_CoA_lig;CoA_binding_2	Peptidyl-lysine N-acetyltransferase PatZ	Putative Acetyl-CoA synthetase (ADP-forming) alpha and beta chains
GE000687	COG4799|carboxylase	[I]: Lipid transport and metabolism	Molecular Function: transferase activity (GO:0016740); Molecular Function: ligase activity (GO:0016874)	--	['GE000687', 'carboxyl transferase [Lutibaculum baratangense]', 'gi|557677304|ref|WP_023431622.1|', '4.2e-256', '85.32', '100.00', '892']	Carboxyl_trans	Propionyl-CoA carboxylase beta chain	Putative carboxyl transferase
GE000688	COG4948|mandelate racemase muconate lactonizing	[M]: Cell wall/membrane/envelope biogenesis	Molecular Function: catalytic activity (GO:0003824); Biological Process: metabolic process (GO:0008152)	--	['GE000688', 'hypothetical protein [Paracoccus thiocyanatus]', 'gi|1447481622|ref|WP_115754958.1|', '5.7e-135', '67.14', '98.60', '490']	MR_MLE_C	L-Ala-D/L-Glu epimerase	MR_MLE domain-containing protein
GE000689	COG3181|extra-cytoplasmic solute receptor family protein	[S]: Function unknown	--	--	['GE000689', 'tripartite tricarboxylate transporter substrate binding protein [Paracoccus sp. SY]', 'gi|1337051789|ref|WP_103174766.1|', '7.5e-118', '66.67', '98.15', '433']	TctC	UPF0065 protein in clcB-clcD intergenic region	Tripartite tricarboxylate transporter substrate binding protein
GE000690	--	--	--	--	['GE000690', 'hypothetical protein [Paracoccus thiocyanatus]', 'gi|1447481624|ref|WP_115754960.1|', '2.9e-25', '46.10', '93.29', '124']	TctB	--	Uncharacterized protein
GE000691	COG3333|membrane	[S]: Function unknown	Cellular Component: membrane (GO:0016020)	--	['GE000691', 'hypothetical protein [Paracoccus thiocyanatus]', 'gi|1447481625|ref|WP_115754961.1|', '3.4e-183', '72.43', '99.39', '650']	TctA	--	Uncharacterized protein
GE000692	COG2855|Membrane	[S]: Function unknown	Cellular Component: membrane (GO:0016020)	--	['GE000692', 'putative sulfate exporter family transporter [Paracoccus sp. SY]', 'gi|1337051796|ref|WP_103174773.1|', '3.4e-97', '62.80', '99.70', '364']	Cons_hypoth698	UPF0324 membrane protein RB0971	Putative sulfate exporter family transporter
GE000693	COG2301|citrate lyase	[G]: Carbohydrate transport and metabolism	Molecular Function: catalytic activity (GO:0003824)	K01644|citrate lyase subunit beta / citryl-CoA lyase	['GE000693', 'CoA ester lyase [Breoghania corrubedonensis]', 'gi|1382118909|ref|WP_107988886.1|', '1.0e-89', '63.10', '100.00', '339']	HpcH_HpaI;C-C_Bond_Lyase	(3S)-malyl-CoA thioesterase	Citrate lyase subunit beta/citryl-CoA lyase
GE000694	COG1048|aconitate hydratase	[C]: Energy production and conversion	--	K01681|aconitate hydratase	['GE000694', 'aconitate hydratase AcnA [Rhodobacteraceae bacterium WD3A24]', 'gi|1357958362|ref|WP_105320615.1|', '0.0e+00', '63.37', '98.76', '1076']	Aconitase;Aconitase_C	Aconitate hydratase A	Aconitate hydratase
GE000695	NOG54881|Alpha beta hydrolase fold protein	[R]: General function prediction only	--	--	['GE000695', 'hypothetical protein ABT05_00400 [Lautropia sp. SCN 66-9]', 'gi|1064175537|ref|ODU72332.1|', '1.5e-53', '44.87', '93.21', '219']	Abhydrolase_1;Abhydrolase_6;Hydrolase_4;Abhydrolase_8	2-hydroxy-6-oxo-6-phenylhexa-2,4-dienoate hydrolase	AB hydrolase-1 domain-containing protein
GE000696	COG2358|TRAP transporter, solute receptor (TAXI family	[P]: Inorganic ion transport and metabolism	--	K07080|uncharacterized protein	['GE000696', 'TAXI family TRAP transporter solute-binding subunit [Alphaproteobacteria bacterium WS11]', 'gi|1543102546|ref|WP_126007742.1|', '9.8e-174', '98.19', '100.00', '618']	NMT1_3	--	TAXI family TRAP transporter solute-binding subunit
GE000697	COG4666|trap transporter, 4tm 12tm fusion protein	[R]: General function prediction only	--	--	['GE000697', 'TRAP transporter fused permease subunit [Alphaproteobacteria bacterium WS11]', 'gi|1543102548|ref|WP_126007744.1|', '0.0e+00', '99.84', '100.00', '1186']	DctM	--	TRAP transporter fused permease subunit
GE000698	NOG98162|EamA-like transporter family	[S]: Function unknown	--	--	['GE000698', 'DMT family transporter [Alphaproteobacteria bacterium WS11]', 'gi|1543102551|ref|WP_126007747.1|', '3.2e-155', '99.67', '100.00', '557']	EamA	--	DMT family transporter
GE000699	COG1846|Transcriptional regulator	[K]: Transcription	Molecular Function: DNA binding (GO:0003677); Molecular Function: DNA-binding transcription factor activity (GO:0003700); Biological Process: regulation of transcription, DNA-templated (GO:0006355)	--	['GE000699', 'MarR family transcriptional regulator [Alphaproteobacteria bacterium WS11]', 'gi|1543102553|ref|WP_126007749.1|', '5.2e-77', '100.00', '100.00', '296']	MarR;HTH_24;HxlR	--	MarR family transcriptional regulator
GE000700	COG0697|membrane	--	Cellular Component: membrane (GO:0016020)	--	['GE000700', 'DMT family transporter [Alphaproteobacteria bacterium WS11]', 'gi|1543102555|ref|WP_126007751.1|', '1.1e-155', '94.10', '98.71', '558']	EamA;SLC35F	--	DMT family transporter
GE000701	COG4638|rieske 2fe-2S domain-containing protein	[P]: Inorganic ion transport and metabolism	Molecular Function: iron ion binding (GO:0005506); Molecular Function: oxidoreductase activity, acting on paired donors, with incorporation or reduction of molecular oxygen (GO:0016705); Molecular Function: 2 iron, 2 sulfur cluster binding (GO:0051537); Biological Process: oxidation-reduction process (GO:0055114)	K18068|phthalate 4,5-dioxygenase	['GE000701', '(2Fe-2S)-binding protein [Alphaproteobacteria bacterium WS11]', 'gi|1543102557|ref|WP_126007753.1|', '1.6e-253', '98.83', '100.00', '884']	Rieske	Phthalate 4,5-dioxygenase oxygenase subunit	(2Fe-2S)-binding protein
GE000702	COG1018|Is involved in NO detoxification in an aerobic process, termed nitric oxide dioxygenase (NOD) reaction that utilizes O(2) and NAD(P)H to convert NO to nitrate, which protects the bacterium from various noxious nitrogen compounds. Therefore, plays a central role in the inducible response to nitrosative stress (By similarity)	[C]: Energy production and conversion	Biological Process: transport (GO:0006810); Molecular Function: methyltransferase activity (GO:0008168); Molecular Function: electron transfer activity (GO:0009055); Molecular Function: oxidoreductase activity (GO:0016491); Biological Process: methylation (GO:0032259); Molecular Function: metal ion binding (GO:0046872); Molecular Function: 2 iron, 2 sulfur cluster binding (GO:0051537); Biological…	K18069|phthalate 4,5-dioxygenase reductase component	['GE000702', '2Fe-2S iron-sulfur cluster binding domain-containing protein [Alphaproteobacteria bacterium WS11]', 'gi|1543102559|ref|WP_126007755.1|', '2.3e-129', '95.69', '100.00', '470']	Fer2;NAD_binding_1;NAD_binding_6	Phthalate dioxygenase reductase	Oxidoreductase
GE000703	NOG22209|Oxidoreductase domain protein	[R]: General function prediction only	Molecular Function: oxidoreductase activity (GO:0016491); Biological Process: oxidation-reduction process (GO:0055114)	K18067|phthalate 4,5-cis-dihydrodiol dehydrogenase	['GE000703', 'Gfo/Idh/MocA family oxidoreductase [Alphaproteobacteria bacterium WS11]', 'gi|1543102561|ref|WP_126007757.1|', '2.1e-218', '94.50', '100.00', '767']	GFO_IDH_MocA;GFO_IDH_MocA_C	Putative 4,5-dihydroxyphthalate dehydrogenase	Gfo/Idh/MocA family oxidoreductase
GE000704	NOG13291|4,5-dihydroxyphthalate decarboxylase	[Q]: Secondary metabolites biosynthesis, transport and catabolism	--	K04102|4,5-dihydroxyphthalate decarboxylase	['GE000704', 'ABC transporter substrate-binding protein [Alphaproteobacteria bacterium WS11]', 'gi|1543107534|ref|WP_126012680.1|', '7.0e-164', '99.31', '87.84', '585']	NMT1	4,5-dihydroxyphthalate decarboxylase	ABC transporter substrate-binding protein
GE000705	--	--	--	--	['GE000705', 'hypothetical protein [Alphaproteobacteria bacterium WS11]', 'gi|1543102564|ref|WP_126007760.1|', '1.3e-77', '99.31', '100.00', '298']	--	--	Uncharacterized protein
GE000706	COG4666|trap transporter, 4tm 12tm fusion protein	[R]: General function prediction only	Cellular Component: integral component of membrane (GO:0016021)	--	['GE000706', 'TRAP transporter fused permease subunit [Alphaproteobacteria bacterium WS11]', 'gi|1543102566|ref|WP_126007762.1|', '0.0e+00', '99.53', '100.00', '1170']	DctM	C4-dicarboxylate TRAP transporter large permease protein DctM	TRAP transporter fused permease subunit
GE000707	NOG80605|trap transporter solute receptor taxi family protein	[P]: Inorganic ion transport and metabolism	--	K07080|uncharacterized protein	['GE000707', 'TAXI family TRAP transporter solute-binding subunit [Alphaproteobacteria bacterium WS11]', 'gi|1543102568|ref|WP_126007764.1|', '1.4e-172', '98.42', '100.00', '614']	NMT1_3;NMT1;Phosphonate-bd	--	TAXI family TRAP transporter solute-binding subunit
GE000708	COG0235|Class II aldolase adducin	[G]: Carbohydrate transport and metabolism	--	--	['GE000708', 'class II aldolase/adducin family protein [Alphaproteobacteria bacterium WS11]', 'gi|1543102570|ref|WP_126007766.1|', '5.0e-138', '99.60', '100.00', '499']	Aldolase_II	3-hydroxy-2-methylpyridine-4,5-dicarboxylate 4-decarboxylase	Class II aldolase/adducin family protein
GE000709	COG0583|Transcriptional regulator	[K]: Transcription	Molecular Function: DNA binding (GO:0003677); Molecular Function: DNA-binding transcription factor activity (GO:0003700); Biological Process: regulation of transcription, DNA-templated (GO:0006355)	--	['GE000709', 'LysR family transcriptional regulator [Alphaproteobacteria bacterium WS11]', 'gi|1543102572|ref|WP_126007768.1|', '8.2e-170', '99.05', '100.00', '605']	LysR_substrate;HTH_1	HTH-type transcriptional regulator CbbR	LysR family transcriptional regulator
GE000710	COG0028|acetolactate synthase	[E]: Amino acid transport and metabolism	Molecular Function: magnesium ion binding (GO:0000287); Molecular Function: catalytic activity (GO:0003824); Molecular Function: thiamine pyrophosphate binding (GO:0030976)	--	['GE000710', 'thiamine pyrophosphate-binding protein [Alphaproteobacteria bacterium WS11]', 'gi|1543102574|ref|WP_126007770.1|', '0.0e+00', '98.79', '100.00', '1146']	TPP_enzyme_N;TPP_enzyme_C;TPP_enzyme_M	Acetolactate synthase large subunit	Thiamine pyrophosphate-binding protein
GE000711	COG1012|Dehydrogenase	[C]: Energy production and conversion	Molecular Function: betaine-aldehyde dehydrogenase activity (GO:0008802); Biological Process: oxidation-reduction process (GO:0055114)	--	['GE000711', 'aldehyde dehydrogenase family protein [Alphaproteobacteria bacterium WS11]', 'gi|1543102576|ref|WP_126007772.1|', '2.1e-278', '99.38', '100.00', '966']	Aldedh	2-formylbenzoate dehydrogenase	Aldehyde dehydrogenase family protein
GE000712	COG1593|trap dicarboxylate transporter dctm subunit	[G]: Carbohydrate transport and metabolism	Cellular Component: integral component of membrane (GO:0016021)	--	['GE000712', 'TRAP transporter large permease subunit [Alphaproteobacteria bacterium WS11]', 'gi|1543102578|ref|WP_126007774.1|', '3.6e-216', '100.00', '100.00', '760']	DctM	C4-dicarboxylate TRAP transporter large permease protein DctM	TRAP transporter large permease subunit
GE000713	--	--	--	--	['GE000713', 'TRAP transporter small permease subunit [Alphaproteobacteria bacterium WS11]', 'gi|1543102580|ref|WP_126007776.1|', '5.5e-91', '99.43', '100.00', '342']	DctQ	--	TRAP transporter small permease
GE000714	--	--	--	--	['GE000714', 'hypothetical protein [Alphaproteobacteria bacterium WS11]', 'gi|1543102583|ref|WP_126007779.1|', '2.3e-211', '99.74', '100.00', '743']	DctP	--	Uncharacterized protein
GE000715	COG0583|Transcriptional regulator	[K]: Transcription	Biological Process: transcription, DNA-templated (GO:0006351)	--	['GE000715', 'LysR family transcriptional regulator [Alphaproteobacteria bacterium WS11]', 'gi|1543102585|ref|WP_126007781.1|', '5.4e-174', '99.35', '100.00', '619']	HTH_1;LysR_substrate	HTH-type transcriptional activator NahR	LysR family transcriptional regulator
GE000716	--	--	--	--	['GE000716', 'hypothetical protein [Alphaproteobacteria bacterium WS11]', 'gi|1543102588|ref|WP_126007784.1|', '2.1e-84', '93.79', '100.00', '320']	SnoaL_2	--	SnoaL-like domain-containing protein
GE000717	COG1028|short-chain dehydrogenase reductase	--	--	K00059|3-oxoacyl-[acyl-carrier protein] reductase	['GE000717', 'SDR family oxidoreductase [Alphaproteobacteria bacterium WS11]', 'gi|1543102590|ref|WP_126007786.1|', '5.7e-123', '97.93', '100.00', '449']	adh_short_C2;adh_short	Protein FixR	SDR family oxidoreductase
GE000718	--	--	--	--	['GE000718', 'hypothetical protein [Alphaproteobacteria bacterium WS11]', 'gi|1543102592|ref|WP_126007788.1|', '2.1e-92', '100.00', '100.00', '347']	--	--	Uncharacterized protein
GE000719	COG1071|Dehydrogenase	[C]: Energy production and conversion	Molecular Function: oxidoreductase activity (GO:0016491)	K00161|pyruvate dehydrogenase E1 component alpha subunit	['GE000719', 'thiamine pyrophosphate-dependent dehydrogenase E1 component subunit alpha [Alphaproteobacteria bacterium WS11]', 'gi|1543107537|ref|WP_126012683.1|', '4.1e-172', '99.67', '92.45', '613']	E1_dh;TPP_enzyme_C	Acetoin:2,6-dichlorophenolindophenol oxidoreductase subunit alpha	Thiamine pyrophosphate-dependent dehydrogenase E1 component subunit alpha
GE000720	COG0022|Dehydrogenase, E1 component	[C]: Energy production and conversion	Biological Process: metabolic process (GO:0008152); Molecular Function: oxidoreductase activity (GO:0016491)	K00162|pyruvate dehydrogenase E1 component beta subunit	['GE000720', 'alpha-ketoacid dehydrogenase subunit beta [Alphaproteobacteria bacterium WS11]', 'gi|1543102594|ref|WP_126007790.1|', '1.6e-187', '99.71', '100.00', '664']	Transket_pyr;Transketolase_C	Pyruvate dehydrogenase E1 component subunit beta	Alpha-ketoacid dehydrogenase subunit beta
GE000721	COG1071|Dehydrogenase	[C]: Energy production and conversion	--	--	['GE000721', 'hypothetical protein [Alphaproteobacteria bacterium WS11]', 'gi|1543102596|ref|WP_126007792.1|', '4.5e-198', '100.00', '100.00', '699']	E1_dh	Acetoin:2,6-dichlorophenolindophenol oxidoreductase subunit alpha	E1_dh domain-containing protein
GE000722	COG0022|Dehydrogenase, E1 component	[C]: Energy production and conversion	--	--	['GE000722', 'alpha-ketoacid dehydrogenase subunit beta [Alphaproteobacteria bacterium WS11]', 'gi|1543102598|ref|WP_126007794.1|', '5.0e-178', '97.85', '99.69', '632']	Transketolase_C;Transket_pyr	Acetoin:2,6-dichlorophenolindophenol oxidoreductase subunit beta	Alpha-ketoacid dehydrogenase subunit beta
GE000723	--	--	--	--	['GE000723', 'hypothetical protein D5400_06230 [Alphaproteobacteria bacterium WS11]', 'gi|1537793187|ref|AZN70924.1|', '3.6e-15', '70.18', '98.28', '89']	--	--	Uncharacterized protein
GE000724	COG0465|Acts as a processive, ATP-dependent zinc metallopeptidase for both cytoplasmic and membrane proteins. Plays a role in the quality control of integral membrane proteins (By similarity)	[O]: Posttranslational modification, protein turnover, chaperones	--	--	['GE000724', 'AAA family ATPase [Alphaproteobacteria bacterium WS11]', 'gi|1543102602|ref|WP_126007798.1|', '0.0e+00', '95.78', '100.00', '1239']	AAA;Peptidase_M41;AAA_lid_3;IstB_IS21;RuvB_N	ATP-dependent zinc metalloprotease FtsH 3	AAA family ATPase
GE000725	NOG139003|--	[S]: Function unknown	--	--	['GE000725', 'hypothetical protein D5400_03800 [Alphaproteobacteria bacterium WS11]', 'gi|1537792779|ref|AZN70516.1|', '8.3e-112', '88.52', '95.31', '412']	--	--	Uncharacterized protein
GE000726	NOG213962|Transcriptional regulator, LuxR family hydrolase, alpha beta fold family	[K]: Transcription	--	--	['GE000726', 'alpha/beta fold hydrolase [Alphaproteobacteria bacterium WS11]', 'gi|1543102606|ref|WP_126007802.1|', '1.3e-281', '98.25', '100.00', '977']	GerE;Abhydrolase_1;Abhydrolase_6;Hydrolase_4	--	Alpha/beta fold hydrolase
GE000727	--	--	--	--	['GE000727', 'hypothetical protein [Alphaproteobacteria bacterium WS11]', 'gi|1543102608|ref|WP_126007804.1|', '3.8e-138', '96.37', '100.00', '500']	--	--	Uncharacterized protein
GE000728	COG2304|von Willebrand factor, type A	[R]: General function prediction only	--	K07114|Ca-activated chloride channel homolog	['GE000728', 'VWA domain-containing protein [Alphaproteobacteria bacterium WS11]', 'gi|1543102611|ref|WP_126007807.1|', '0.0e+00', '94.18', '100.00', '1582']	VWA_2;VWA	--	VWA domain-containing protein
GE000729	--	--	--	--	['GE000729', 'hypothetical protein [Alphaproteobacteria bacterium WS11]', 'gi|1543102613|ref|WP_126007809.1|', '1.1e-126', '99.57', '100.00', '461']	--	--	Uncharacterized protein
GE000730	COG0654|Monooxygenase	--	Molecular Function: phenol 2-monooxygenase activity (GO:0018662); Molecular Function: pentachlorophenol monooxygenase activity (GO:0018677); Biological Process: oxidation-reduction process (GO:0055114); Molecular Function: FAD binding (GO:0071949)	K03380|phenol 2-monooxygenase (NADPH)	['GE000730', '3-hydroxybenzoate 4-monooxygenase [Alphaproteobacteria bacterium WS11]', 'gi|1543102615|ref|WP_126007811.1|', '0.0e+00', '94.82', '100.00', '1266']	FAD_binding_3;Phe_hydrox_dim	3-hydroxybenzoate 4-monooxygenase	3-hydroxybenzoate 4-monooxygenase
GE000731	COG1087|udp-glucose 4-epimerase	[M]: Cell wall/membrane/envelope biogenesis	Molecular Function: UDP-glucose 4-epimerase activity (GO:0003978); Biological Process: galactose metabolic process (GO:0006012); Molecular Function: coenzyme binding (GO:0050662)	K01784|UDP-glucose 4-epimerase	['GE000731', 'UDP-glucose 4-epimerase GalE [Alphaproteobacteria bacterium WS11]', 'gi|1543102617|ref|WP_126007813.1|', '2.8e-189', '99.70', '100.00', '670']	Epimerase;GDP_Man_Dehyd;3Beta_HSD;Polysacc_synt_2;RmlD_sub_bind;NAD_binding_4;NAD_binding_10;NmrA	UDP-glucose 4-epimerase	UDP-glucose 4-epimerase GalE
GE000732	--	--	--	--	['GE000732', 'hypothetical protein [Alphaproteobacteria bacterium WS11]', 'gi|1543102620|ref|WP_126007816.1|', '5.7e-88', '99.43', '100.00', '332']	--	--	Uncharacterized protein
GE000733	COG0438|Glycosyl transferase (Group 1	[M]: Cell wall/membrane/envelope biogenesis	--	--	['GE000733', 'glycosyltransferase [Alphaproteobacteria bacterium WS11]', 'gi|1543102622|ref|WP_126007818.1|', '0.0e+00', '95.30', '100.00', '1507']	Glyco_trans_1_4;Glycos_transf_1;Glycos_transf_2	--	Glycosyltransferase
GE000734	NOG01827|Protein of unknown function (DUF2793)	[S]: Function unknown	--	--	['GE000734', 'DUF2793 domain-containing protein [Alphaproteobacteria bacterium WS11]', 'gi|1543102625|ref|WP_126007821.1|', '3.7e-251', '94.86', '100.00', '876']	DUF2793	--	DUF2793 domain-containing protein
GE000735	COG0438|Glycosyl transferase (Group 1	[M]: Cell wall/membrane/envelope biogenesis	--	--	['GE000735', 'glycosyltransferase [Alphaproteobacteria bacterium WS11]', 'gi|1543102627|ref|WP_126007823.1|', '0.0e+00', '96.12', '87.82', '1083']	Glyco_trans_1_4;Glycos_transf_1;Glyco_trans_1_2	D-inositol 3-phosphate glycosyltransferase	Glycosyltransferase
GE000736	COG0463|Glycosyl transferase, family 2	[M]: Cell wall/membrane/envelope biogenesis	--	--	['GE000736', 'glycosyltransferase [Alphaproteobacteria bacterium WS11]', 'gi|1543102630|ref|WP_126007826.1|', '2.5e-137', '94.82', '100.00', '497']	Glycos_transf_2	--	Glycosyltransferase family 2 protein
GE000737	COG1188|heat shock protein	[J]: Translation, ribosomal structure and biogenesis	Molecular Function: RNA binding (GO:0003723)	K04762|ribosome-associated heat shock protein Hsp15	['GE000737', 'RNA-binding S4 domain-containing protein [Alphaproteobacteria bacterium WS11]', 'gi|1543102632|ref|WP_126007828.1|', '3.2e-64', '99.22', '100.00', '253']	S4	--	RNA-binding S4 domain-containing protein
GE000738	COG0513|atp-dependent rna helicase	[L]: Replication, recombination and repair	Molecular Function: helicase activity (GO:0004386)	K17675|ATP-dependent RNA helicase SUPV3L1/SUV3	['GE000738', 'helicase [Alphaproteobacteria bacterium WS11]', 'gi|1543107540|ref|WP_126012686.1|', '0.0e+00', '99.51', '98.93', '1639']	Helicase_C	--	Helicase
GE000739	--	--	--	--	['GE000739', 'glycine zipper 2TM domain-containing protein [Alphaproteobacteria bacterium WS11]', 'gi|1543102635|ref|WP_126007831.1|', '5.6e-20', '100.00', '100.00', '105']	Gly-zipper_Omp;Rick_17kDa_Anti;Gly-zipper_YMGG;LPAM_1	--	Glycine zipper 2TM domain-containing protein
GE000740	NOG45898|Alpha beta hydrolase	[R]: General function prediction only	--	--	['GE000740', 'alpha/beta fold hydrolase [Alphaproteobacteria bacterium WS11]', 'gi|1543102637|ref|WP_126007833.1|', '1.9e-157', '98.95', '100.00', '564']	Abhydrolase_6;Abhydrolase_1	--	Alpha/beta hydrolase
GE000741	NOG106796|isoprenylcysteine carboxyl methyltransferase	[S]: Function unknown	Molecular Function: catalytic activity (GO:0003824); Biological Process: metabolic process (GO:0008152)	--	['GE000741', 'isoprenylcysteine carboxylmethyltransferase family protein [Alphaproteobacteria bacterium WS11]', 'gi|1543107543|ref|WP_126012689.1|', '3.0e-95', '98.40', '99.47', '357']	PEMT;ICMT	--	Isoprenylcysteine carboxylmethyltransferase family protein
GE000742	NOG22446|LysR family (Transcriptional regulator	[K]: Transcription	--	--	['GE000742', 'LysR family transcriptional regulator [Alphaproteobacteria bacterium WS11]', 'gi|1543107546|ref|WP_126012692.1|', '2.5e-171', '99.04', '99.68', '610']	LysR_substrate;HTH_1	Probable HTH-type transcriptional regulator LtrA	LysR family transcriptional regulator
GE000743	NOG09347|Glyoxalase Bleomycin resistance protein (Dioxygenase	[R]: General function prediction only	Molecular Function: dioxygenase activity (GO:0051213); Biological Process: oxidation-reduction process (GO:0055114)	K15975|glyoxalase family protein	['GE000743', 'ring-cleaving dioxygenase [Alphaproteobacteria bacterium WS11]', 'gi|1543102639|ref|WP_126007835.1|', '7.6e-184', '99.37', '100.00', '652']	Glyoxalase	Putative ring-cleaving dioxygenase MhqO	Ring-cleaving dioxygenase
GE000744	COG0400|phospholipase carboxylesterase	[R]: General function prediction only	--	K06999|phospholipase/carboxylesterase	['GE000744', 'alpha/beta hydrolase [Alphaproteobacteria bacterium WS11]', 'gi|1543102641|ref|WP_126007837.1|', '7.3e-111', '97.57', '100.00', '409']	DLH;Peptidase_S9;FSH1	--	Alpha/beta hydrolase
GE000745	COG1295|ribonuclease BN	[S]: Function unknown	Cellular Component: plasma membrane (GO:0005886); Cellular Component: integral component of membrane (GO:0016021)	K07058|membrane protein	['GE000745', 'YihY family inner membrane protein [Alphaproteobacteria bacterium WS11]', 'gi|1543107549|ref|WP_126012695.1|', '8.9e-162', '98.36', '88.66', '578']	Virul_fac_BrkB	Putative ribonuclease-like protein YfkH	YihY/virulence factor BrkB family protein
GE000746	COG0454|acetyltransferase	[K]: Transcription	--	--	['GE000746', 'GNAT family N-acetyltransferase [Alphaproteobacteria bacterium WS11]', 'gi|1543102643|ref|WP_126007839.1|', '2.6e-103', '94.26', '100.00', '384']	Acetyltransf_1	Acetyltransferase Pat	N-acetyltransferase
GE000747	COG3842|Part of the ABC transporter complex PotABCD involved in spermidine putrescine import. Responsible for energy coupling to the transport system (By similarity)	[E]: Amino acid transport and metabolism	Molecular Function: nucleotide binding (GO:0000166); Biological Process: transport (GO:0006810); Molecular Function: ATPase activity, coupled to transmembrane movement of substances (GO:0016820); Molecular Function: ATPase activity (GO:0016887)	K02010|iron(III) transport system ATP-binding protein	['GE000747', 'ATP-binding cassette domain-containing protein [Alphaproteobacteria bacterium WS11]', 'gi|1543102645|ref|WP_126007841.1|', '1.7e-195', '99.72', '100.00', '691']	ABC_tran;TOBE_2	Fe(3+) ions import ATP-binding protein FbpC 1	ABC transporter ATP-binding protein
GE000748	COG1178|ABC transporter (permease)	[P]: Inorganic ion transport and metabolism	Cellular Component: membrane (GO:0016020)	K02011|iron(III) transport system permease protein	['GE000748', 'ABC transporter permease subunit [Alphaproteobacteria bacterium WS11]', 'gi|1543107551|ref|WP_126012697.1|', '2.9e-260', '98.40', '94.88', '906']	BPD_transp_1	--	Iron ABC transporter permease
GE000749	COG1840|extracellular solute-binding protein, family 1	[P]: Inorganic ion transport and metabolism	--	K02012|iron(III) transport system substrate-binding protein	['GE000749', 'extracellular solute-binding protein [Alphaproteobacteria bacterium WS11]', 'gi|1543102647|ref|WP_126007843.1|', '2.7e-179', '99.10', '100.00', '637']	SBP_bac_6;SBP_bac_8;SBP_bac_11;SBP_bac_1	Fe(3+)-binding periplasmic protein	Iron ABC transporter substrate-binding protein
GE000750	--	--	--	--	['GE000750', 'conserved hypothetical protein [Tepidicaulis marinus]', 'gi|665493318|ref|GAK46830.1|', '4.8e-11', '68.63', '100.00', '75']	--	--	Uncharacterized protein
GE000751	--	--	--	--	['GE000751', 'recombinase family protein [Alphaproteobacteria bacterium WS11]', 'gi|1543108527|ref|WP_126013673.1|', '7.2e-23', '79.22', '66.38', '115']	--	--	Recombinase family protein
GE000753	NOG09459|ABC transporter substrate binding protein	[E]: Amino acid transport and metabolism	Biological Process: amino acid transport (GO:0006865)	K11959|urea transport system substrate-binding protein	['GE000753', 'ABC transporter substrate-binding protein [Alphaproteobacteria bacterium WS11]', 'gi|1543102652|ref|WP_126007848.1|', '1.0e-236', '99.03', '100.00', '828']	Peripla_BP_5;Peripla_BP_6	Leucine-, isoleucine-, valine-, threonine-, and alanine-binding protein	ABC transporter substrate-binding protein
GE000754	COG0559|(ABC) transporter	[E]: Amino acid transport and metabolism	Molecular Function: transporter activity (GO:0005215); Cellular Component: plasma membrane (GO:0005886); Biological Process: transport (GO:0006810); Cellular Component: integral component of membrane (GO:0016021)	K11960|urea transport system permease protein	['GE000754', 'urea ABC transporter permease subunit UrtB [Alphaproteobacteria bacterium WS11]', 'gi|1543102653|ref|WP_126007849.1|', '6.2e-148', '99.65', '100.00', '532']	BPD_transp_2	--	Urea ABC transporter permease subunit UrtB
GE000755	COG4177|(ABC) transporter	[E]: Amino acid transport and metabolism	Molecular Function: transporter activity (GO:0005215); Cellular Component: plasma membrane (GO:0005886); Biological Process: transport (GO:0006810); Cellular Component: integral component of membrane (GO:0016021)	K11961|urea transport system permease protein	['GE000755', 'urea ABC transporter permease subunit UrtC [Alphaproteobacteria bacterium WS11]', 'gi|1543102655|ref|WP_126007851.1|', '5.4e-197', '98.12', '100.00', '696']	BPD_transp_2	--	Urea ABC transporter permease subunit UrtC
GE000756	COG4674|abc transporter atp-binding protein	[E]: Amino acid transport and metabolism	Molecular Function: ATP binding (GO:0005524); Molecular Function: ATPase activity (GO:0016887)	K11962|urea transport system ATP-binding protein	['GE000756', 'urea ABC transporter ATP-binding protein UrtD [Alphaproteobacteria bacterium WS11]', 'gi|1543102657|ref|WP_126007853.1|', '4.1e-129', '98.77', '100.00', '469']	ABC_tran	High-affinity branched-chain amino acid transport ATP-binding protein LivG	Urea ABC transporter ATP-binding protein UrtD
GE000757	COG0410|(ABC) transporter	[E]: Amino acid transport and metabolism	Molecular Function: ATP binding (GO:0005524); Molecular Function: ATPase activity (GO:0016887)	K11963|urea transport system ATP-binding protein	['GE000757', 'urea ABC transporter ATP-binding subunit UrtE [Alphaproteobacteria bacterium WS11]', 'gi|1543102659|ref|WP_126007855.1|', '1.6e-122', '98.70', '100.00', '448']	ABC_tran;AAA_21	High-affinity branched-chain amino acid transport ATP-binding protein BraG	Urea ABC transporter ATP-binding subunit UrtE
GE000758	COG0388|nitrilase cyanide hydratase and apolipoprotein n-acyltransferase	[R]: General function prediction only	Molecular Function: amidase activity (GO:0004040); Biological Process: nitrogen compound metabolic process (GO:0006807)	K01426|amidase	['GE000758', 'aliphatic amidase [Alphaproteobacteria bacterium WS11]', 'gi|1543102661|ref|WP_126007857.1|', '4.9e-208', '100.00', '100.00', '732']	CN_hydrolase	Aliphatic amidase	Aliphatic amidase
GE000759	COG0542|ATP-dependent CLP protease ATP-binding subunit	[O]: Posttranslational modification, protein turnover, chaperones	--	--	['GE000759', 'AAA family ATPase [Alphaproteobacteria bacterium WS11]', 'gi|1543102663|ref|WP_126007859.1|', '1.2e-199', '96.29', '100.00', '704']	AAA_2;ClpB_D2-small;AAA_5;AAA;Sigma54_activat	ATP-dependent protease ATP-binding subunit-like protein AmiB	ATP-dependent Clp protease ATP-binding subunit
GE000760	NOG11044|aliphatic amidase expression-regulating protein	[E]: Amino acid transport and metabolism	Biological Process: amino acid transport (GO:0006865); Molecular Function: kinase activity (GO:0016301); Biological Process: phosphorylation (GO:0016310)	K01999|branched-chain amino acid transport system substrate-binding protein	['GE000760', 'amino acid ABC transporter substrate-binding protein [Alphaproteobacteria bacterium WS11]', 'gi|1543102665|ref|WP_126007861.1|', '1.2e-223', '100.00', '100.00', '784']	Peripla_BP_5;Peripla_BP_6	Aliphatic amidase expression-regulating protein	Amino acid ABC transporter substrate-binding protein
GE000761	COG3707|response regulator	[T]: Signal transduction mechanisms	--	--	['GE000761', 'ANTAR domain-containing protein [Alphaproteobacteria bacterium WS11]', 'gi|1543102667|ref|WP_126007863.1|', '1.2e-105', '99.50', '100.00', '391']	ANTAR	--	ANTAR domain-containing protein
GE000762	NOG111102|--	[S]: Function unknown	--	--	['GE000762', 'LysM peptidoglycan-binding domain-containing protein [Alphaproteobacteria bacterium WS11]', 'gi|1543102669|ref|WP_126007865.1|', '8.6e-115', '99.53', '100.00', '422']	LysM	--	LysM peptidoglycan-binding domain-containing protein
GE000763	COG0535|radical SAM domain protein	[R]: General function prediction only	--	K06139|PqqA peptide cyclase	['GE000763', 'pyrroloquinoline quinone biosynthesis protein PqqE [Alphaproteobacteria bacterium WS11]', 'gi|1543102671|ref|WP_126007867.1|', '2.8e-217', '98.68', '100.00', '763']	Radical_SAM;SPASM;Fer4_12	PqqA peptide cyclase	PqqA peptide cyclase
GE000764	NOG79424|coenzyme PQQ synthesis	[H]: Coenzyme transport and metabolism	Biological Process: pyrroloquinoline quinone biosynthetic process (GO:0018189); Molecular Function: quinone binding (GO:0048038)	K06138|pyrroloquinoline quinone biosynthesis protein D	['GE000764', 'pyrroloquinoline quinone biosynthesis peptide chaperone PqqD [Alphaproteobacteria bacterium WS11]', 'gi|1543102673|ref|WP_126007869.1|', '1.4e-43', '99.00', '100.00', '184']	PqqD	PqqA binding protein	Pyrroloquinoline quinone biosynthesis peptide chaperone PqqD
GE000765	COG5424|Ring cyclization and eight-electron oxidation of 3a-(2- amino-2-carboxyethyl)-4,5-dioxo-4,5,6,7,8,9-hexahydroquinoline- 7,9-dicarboxylic-acid to PQQ (By similarity)	[H]: Coenzyme transport and metabolism	Biological Process: pyrroloquinoline quinone biosynthetic process (GO:0018189); Molecular Function: pyrroloquinoline-quinone synthase activity (GO:0033732); Biological Process: oxidation-reduction process (GO:0055114)	K06137|pyrroloquinoline-quinone synthase	['GE000765', 'pyrroloquinoline-quinone synthase PqqC [Alphaproteobacteria bacterium WS11]', 'gi|1543102676|ref|WP_126007872.1|', '7.6e-142', '98.04', '100.00', '512']	TENA_THI-4	Pyrroloquinoline-quinone synthase	Pyrroloquinoline-quinone synthase
GE000766	COG1235|domain protein	[R]: General function prediction only	--	K06136|pyrroloquinoline quinone biosynthesis protein B	['GE000766', 'pyrroloquinoline quinone biosynthesis protein PqqB [Alphaproteobacteria bacterium WS11]', 'gi|1543102678|ref|WP_126007874.1|', '3.4e-173', '99.01', '100.00', '616']	Lactamase_B_2	Coenzyme PQQ synthesis protein B	Coenzyme PQQ synthesis protein B
GE000767	--	--	--	--	['GE000767', 'pyrroloquinoline quinone precursor peptide PqqA [Alphaproteobacteria bacterium WS11]', 'gi|1543102681|ref|WP_126007877.1|', '1.1e-10', '100.00', '100.00', '73']	PqqA	Coenzyme PQQ synthesis protein A	Coenzyme PQQ synthesis protein A
GE000768	--	--	Biological Process: metabolic process (GO:0008152); Molecular Function: carbon-sulfur lyase activity (GO:0016846)	K03396|S-(hydroxymethyl)glutathione synthase	['GE000768', 'GFA family protein [Alphaproteobacteria bacterium WS11]', 'gi|1543102683|ref|WP_126007879.1|', '3.1e-87', '100.00', '100.00', '330']	GFA	--	GFA family protein
GE000769	COG4993|Dehydrogenase	[G]: Carbohydrate transport and metabolism	Molecular Function: calcium ion binding (GO:0005509); Cellular Component: membrane (GO:0016020); Molecular Function: alcohol dehydrogenase (acceptor) activity (GO:0018468); Cellular Component: outer membrane-bounded periplasmic space (GO:0030288); Biological Process: oxidation-reduction process (GO:0055114)	--	['GE000769', 'PQQ-dependent dehydrogenase, methanol/ethanol family [Alphaproteobacteria bacterium WS11]', 'gi|1543102685|ref|WP_126007881.1|', '0.0e+00', '100.00', '99.18', '1261']	PQQ;PQQ_2;PQQ_3	Putative dehydrogenase XoxF	PQQ-dependent dehydrogenase, methanol/ethanol family
GE000770(methanol metabolism-related c-type cytochrome)	NOG33677|Cytochrome c protein	[C]: Energy production and conversion	--	--	['GE000770', 'c-type cytochrome, methanol metabolism-related [Alphaproteobacteria bacterium WS11]', 'gi|1543107554|ref|WP_126012700.1|', '1.5e-79', '98.64', '91.30', '304']	Cytochrome_CBB3	Cytochrome c-553I	C-type cytochrome, methanol metabolism-related
GE000771	COG0834|(ABC) transporter	[E]: Amino acid transport and metabolism	--	--	['GE000771', 'quinoprotein dehydrogenase-associated putative ABC transporter substrate-binding protein [Alphaproteobacteria bacterium WS11]', 'gi|1543102688|ref|WP_126007884.1|', '6.8e-291', '95.32', '100.00', '1008']	SBP_bac_3;Rhodanese	Protein MoxJ	Quinoprotein dehydrogenase-associated putative ABC transporter substrate-binding protein
GE000772	COG0491|Beta-lactamase domain protein	[R]: General function prediction only	--	--	['GE000772', 'quinoprotein relay system zinc metallohydrolase 2 [Alphaproteobacteria bacterium WS11]', 'gi|1543102690|ref|WP_126007886.1|', '9.3e-191', '94.00', '100.00', '675']	Lactamase_B	--	Quinoprotein relay system zinc metallohydrolase 2
GE000773	COG5501|Sulfur oxidation protein	[S]: Function unknown	--	K17226|sulfur-oxidizing protein SoxY	['GE000773', 'quinoprotein dehydrogenase-associated SoxYZ-like carrier [Alphaproteobacteria bacterium WS11]', 'gi|1543107557|ref|WP_126012703.1|', '6.3e-150', '96.75', '100.00', '539']	SoxY;SoxZ	--	Quinoprotein dehydrogenase-associated SoxYZ-like carrier
GE000774	NOG70784|Protein of unknown function (DUF2380)	[S]: Function unknown	--	--	['GE000774', 'DUF2380 domain-containing protein [Alphaproteobacteria bacterium WS11]', 'gi|1543102693|ref|WP_126007889.1|', '3.0e-86', '96.49', '100.00', '327']	DUF3280	--	DUF2380 domain-containing protein
GE000775	COG1131|(ABC) transporter	[V]: Defense mechanisms	--	K01990|ABC-2 type transport system ATP-binding protein	['GE000775', 'ATP-binding cassette domain-containing protein [Alphaproteobacteria bacterium WS11]', 'gi|1543102695|ref|WP_126007891.1|', '3.5e-131', '98.42', '100.00', '476']	ABC_tran;AAA_21	Nod factor export ATP-binding protein I	ATP-binding cassette domain-containing protein
GE000776	COG0842|(ABC) transporter	[V]: Defense mechanisms	Cellular Component: plasma membrane (GO:0005886); Biological Process: transport (GO:0006810); Cellular Component: integral component of membrane (GO:0016021)	K01992|ABC-2 type transport system permease protein	['GE000776', 'multidrug ABC transporter permease [Alphaproteobacteria bacterium WS11]', 'gi|1543102697|ref|WP_126007893.1|', '1.0e-136', '98.88', '100.00', '495']	ABC2_membrane;ABC2_membrane_3;ABC2_membrane_2	--	Transport permease protein
GE000777	COG0627|esterase	[R]: General function prediction only	Molecular Function: hydrolase activity (GO:0016787)	K01070|S-formylglutathione hydrolase	['GE000777', 'S-formylglutathione hydrolase [Alphaproteobacteria bacterium WS11]', 'gi|1543102700|ref|WP_126007896.1|', '6.0e-170', '97.68', '100.00', '605']	Esterase;Peptidase_S9;Esterase_phd	S-formylglutathione hydrolase	S-formylglutathione hydrolase
GE000778	COG1062|alcohol dehydrogenase	[C]: Energy production and conversion	Biological Process: ethanol oxidation (GO:0006069); Molecular Function: zinc ion binding (GO:0008270); Molecular Function: S-(hydroxymethyl)glutathione dehydrogenase activity (GO:0051903)	K00121|S-(hydroxymethyl)glutathione dehydrogenase / alcohol dehydrogenase	['GE000778', 'S-(hydroxymethyl)glutathione dehydrogenase/class III alcohol dehydrogenase [Alphaproteobacteria bacterium WS11]', 'gi|1543102702|ref|WP_126007898.1|', '8.3e-214', '99.73', '100.00', '751']	ADH_N;ADH_zinc_N;ADH_zinc_N_2	Alcohol dehydrogenase class-3	S-(hydroxymethyl)glutathione dehydrogenase
GE000779	NOG06333|amino acid amide ABC transporter substrate-binding protein, HAAT family	[S]: Function unknown	--	--	['GE000779', 'branched-chain amino acid ABC transporter substrate-binding protein [Alphaproteobacteria bacterium WS11]', 'gi|1543102705|ref|WP_126007901.1|', '2.5e-224', '99.49', '100.00', '786']	Peripla_BP_6	--	Branched-chain amino acid ABC transporter substrate-binding protein
GE000780	COG3391|40-residue yvtn family beta-propeller repeat protein	[S]: Function unknown	--	--	['GE000780', 'hypothetical protein [Alphaproteobacteria bacterium WS11]', 'gi|1543102707|ref|WP_126007903.1|', '3.8e-178', '99.38', '100.00', '633']	Cytochrom_D1;Lactonase;FlaG;NHL;Me-amine-dh_H	--	Uncharacterized protein
GE000781	NOG65127|--	[S]: Function unknown	--	--	['GE000781', 'hypothetical protein [Alphaproteobacteria bacterium WS11]', 'gi|1543102709|ref|WP_126007905.1|', '1.0e-102', '90.83', '100.00', '382']	--	--	Uncharacterized protein
GE000782	--	--	--	--	['GE000782', 'hypothetical protein [Alphaproteobacteria bacterium WS11]', 'gi|1543102711|ref|WP_126007907.1|', '3.3e-126', '97.17', '100.00', '460']	--	--	Uncharacterized protein
GE000783	NOG67201|--	[S]: Function unknown	--	--	['GE000783', 'hypothetical protein [Alphaproteobacteria bacterium WS11]', 'gi|1543102714|ref|WP_126007910.1|', '4.6e-57', '96.64', '100.00', '229']	--	--	Uncharacterized protein
GE000784	COG3287|domain protein	[S]: Function unknown	--	--	['GE000784', 'FIST domain containing protein [Alphaproteobacteria bacterium WS11]', 'gi|1543102717|ref|WP_126007913.1|', '2.3e-200', '99.45', '100.00', '707']	FIST;FIST_C	--	FIST domain containing protein
GE000785	COG0642|Histidine kinase	[T]: Signal transduction mechanisms	--	--	['GE000785', 'PAS domain-containing protein [Alphaproteobacteria bacterium WS11]', 'gi|1543102719|ref|WP_126007915.1|', '0.0e+00', '99.35', '100.00', '1460']	PAS_7;HATPase_c;HisKA;PAS_8;Response_reg;PAS	Autoinducer 2 sensor kinase/phosphatase LuxQ	PAS domain-containing protein
GE000786	COG2197|Two component transcriptional regulator, LuxR family	[T]: Signal transduction mechanisms	Biological Process: cellular process (GO:0009987)	--	['GE000786', 'response regulator [Alphaproteobacteria bacterium WS11]', 'gi|1543102721|ref|WP_126007917.1|', '5.6e-109', '97.71', '100.00', '402']	Response_reg;GerE;Sigma70_r4_2	Glycerol metabolism activator	DNA-binding response regulator
GE000787	COG1292|Transporter	[P]: Inorganic ion transport and metabolism	Molecular Function: transporter activity (GO:0005215); Cellular Component: plasma membrane (GO:0005886); Biological Process: transport (GO:0006810); Cellular Component: integral component of membrane (GO:0016021)	--	['GE000787', 'BCCT family transporter [Alphaproteobacteria bacterium WS11]', 'gi|1543107560|ref|WP_126012706.1|', '3.9e-297', '98.87', '100.00', '1029']	BCCT	Ectoine/glycine betaine/proline transporter EctP	BCCT family transporter
GE000788	NOG00220|transcriptional regulator, lysr family	[K]: Transcription	Biological Process: transcription, DNA-templated (GO:0006351)	K04761|LysR family transcriptional regulator, hydrogen peroxide-inducible genes activator	['GE000788', 'LysR family transcriptional regulator [Alphaproteobacteria bacterium WS11]', 'gi|1543102724|ref|WP_126007920.1|', '3.4e-171', '96.53', '99.69', '610']	LysR_substrate;HTH_1	Hydrogen peroxide-inducible genes activator	LysR family transcriptional regulator
GE000789	--	--	--	--	['GE000789', 'DUF465 domain-containing protein [Alphaproteobacteria bacterium WS11]', 'gi|1543102726|ref|WP_126007922.1|', '4.2e-29', '100.00', '100.00', '136']	DUF465	--	DUF465 domain-containing protein
GE000790	COG3329|Sodium-dependent bicarbonate transporter	[S]: Function unknown	Cellular Component: membrane (GO:0016020)	K07086|uncharacterized protein	['GE000790', 'sodium-dependent bicarbonate transport family permease [Alphaproteobacteria bacterium WS11]', 'gi|1543102727|ref|WP_126007923.1|', '1.4e-148', '93.73', '100.00', '535']	Sbt_1	--	Sodium-dependent bicarbonate transport family permease
GE000791	--	--	--	--	['GE000791', 'hypothetical protein [Alphaproteobacteria bacterium WS11]', 'gi|1543102729|ref|WP_126007925.1|', '8.7e-45', '93.91', '100.00', '188']	--	--	Uncharacterized protein
GE000792	COG4993|Dehydrogenase	[G]: Carbohydrate transport and metabolism	Molecular Function: quinoprotein glucose dehydrogenase activity (GO:0008876); Biological Process: oxidation-reduction process (GO:0055114)	K00117|quinoprotein glucose dehydrogenase	['GE000792', 'pyrroloquinoline quinone-dependent dehydrogenase [Alphaproteobacteria bacterium WS11]', 'gi|1543102732|ref|WP_126007928.1|', '0.0e+00', '97.63', '100.00', '1293']	PQQ;PQQ_2;PQQ_3	Quinoprotein glucose dehydrogenase	Pyrroloquinoline quinone-dependent dehydrogenase
GE000793	COG0179|Fumarylacetoacetate hydrolase	[Q]: Secondary metabolites biosynthesis, transport and catabolism	Biological Process: metabolic process (GO:0008152); Molecular Function: hydrolase activity (GO:0016787); Molecular Function: lyase activity (GO:0016829); Molecular Function: isomerase activity (GO:0016853)	--	['GE000793', 'FAA hydrolase family protein [Alphaproteobacteria bacterium WS11]', 'gi|1543102735|ref|WP_126007931.1|', '9.0e-160', '97.15', '99.65', '572']	FAA_hydrolase	Ureidoglycolate lyase	FAA hydrolase family protein
GE000794	NOG80255|Protein of unknown function (DUF3423)	[S]: Function unknown	--	--	['GE000794', 'hypothetical protein [Alphaproteobacteria bacterium WS11]', 'gi|1543102737|ref|WP_126007933.1|', '9.6e-28', '95.52', '100.00', '131']	ParD_like	--	Uncharacterized protein
GE000795	COG0024|Removes the N-terminal methionine from nascent proteins (By similarity)	[J]: Translation, ribosomal structure and biogenesis	Biological Process: proteolysis (GO:0006508); Molecular Function: metal ion binding (GO:0046872); Molecular Function: metalloaminopeptidase activity (GO:0070006); Biological Process: protein initiator methionine removal (GO:0070084)	K01265|methionyl aminopeptidase	['GE000795', 'type I methionyl aminopeptidase [Alphaproteobacteria bacterium WS11]', 'gi|1543102740|ref|WP_126007936.1|', '5.0e-141', '97.29', '100.00', '509']	Peptidase_M24	Methionine aminopeptidase	Methionine aminopeptidase
GE000796	NOG05638|LysR family transcriptional Regulator	[K]: Transcription	Molecular Function: DNA binding (GO:0003677); Molecular Function: DNA-binding transcription factor activity (GO:0003700); Biological Process: regulation of transcription, DNA-templated (GO:0006355)	--	['GE000796', 'LysR family transcriptional regulator [Alphaproteobacteria bacterium WS11]', 'gi|1543102743|ref|WP_126007939.1|', '4.0e-166', '100.00', '100.00', '593']	LysR_substrate;HTH_1	Uncharacterized HTH-type transcriptional regulator YbhD	LysR family transcriptional regulator
GE000797	NOG12055|--	[S]: Function unknown	Cellular Component: outer membrane-bounded periplasmic space (GO:0030288)	--	['GE000797', 'twin-arginine translocation signal domain-containing protein [Alphaproteobacteria bacterium WS11]', 'gi|1543102745|ref|WP_126007941.1|', '8.2e-206', '99.73', '100.00', '725']	TctC	--	Twin-arginine translocation signal domain-containing protein
GE000798	COG3333|membrane	[S]: Function unknown	Cellular Component: integral component of membrane (GO:0016021)	--	['GE000798', 'tricarboxylate transporter [Alphaproteobacteria bacterium WS11]', 'gi|1543102748|ref|WP_126007944.1|', '0.0e+00', '99.26', '100.00', '1231']	TctA	--	Tricarboxylate transporter
GE000799	COG2828|AcnD-accessory protein PrpF	[S]: Function unknown	Molecular Function: isomerase activity (GO:0016853)	K16514|4-oxalomesaconate tautomerase	['GE000799', '4-oxalomesaconate tautomerase [Alphaproteobacteria bacterium WS11]', 'gi|1543102750|ref|WP_126007946.1|', '1.2e-199', '97.87', '100.00', '704']	PrpF;Pro_racemase	(4E)-oxalomesaconate Delta-isomerase	4-oxalomesaconate tautomerase
GE000800	COG0473|Catalyzes the oxidation of 3-carboxy-2-hydroxy-4- methylpentanoate (3-isopropylmalate) to 3-carboxy-4-methyl-2- oxopentanoate. The product decarboxylates to 4-methyl-2 oxopentanoate (By similarity)	[E]: Amino acid transport and metabolism	Molecular Function: magnesium ion binding (GO:0000287); Molecular Function: 3-isopropylmalate dehydrogenase activity (GO:0003862); Molecular Function: NAD binding (GO:0051287); Biological Process: oxidation-reduction process (GO:0055114)	K00052|3-isopropylmalate dehydrogenase	['GE000800', 'isocitrate/isopropylmalate dehydrogenase family protein [Alphaproteobacteria bacterium WS11]', 'gi|1543102753|ref|WP_126007949.1|', '1.4e-189', '98.01', '100.00', '671']	Iso_dh	3-isopropylmalate dehydrogenase	Isocitrate/isopropylmalate dehydrogenase family protein
GE000801	COG1053|Succinate DeHydrogenase	[C]: Energy production and conversion	Molecular Function: oxidoreductase activity (GO:0016491); Biological Process: oxidation-reduction process (GO:0055114)	K13796|tricarballylate dehydrogenase	['GE000801', 'FAD-dependent oxidoreductase [Alphaproteobacteria bacterium WS11]', 'gi|1543102755|ref|WP_126007951.1|', '3.8e-294', '98.61', '100.00', '1019']	FAD_binding_2;DAO;FAD_oxidored;HI0933_like	Fumarate reductase flavoprotein subunit	FAD-binding dehydrogenase
GE000802	NOG213995|Sulfite exporter TauE/SafE	[S]: Function unknown	Cellular Component: integral component of membrane (GO:0016021)	--	['GE000802', 'sulfite exporter TauE/SafE family protein [Alphaproteobacteria bacterium WS11]', 'gi|1543102757|ref|WP_126007953.1|', '3.1e-121', '98.74', '100.00', '443']	TauE	--	Probable membrane transporter protein
GE000803	COG2828|AcnD-accessory protein PrpF	[S]: Function unknown	Molecular Function: isomerase activity (GO:0016853)	--	['GE000803', 'PrpF family protein [Alphaproteobacteria bacterium WS11]', 'gi|1543102759|ref|WP_126007955.1|', '1.0e-206', '96.06', '100.00', '728']	PrpF	3-methylitaconate isomerase	PrpF family protein
GE000804	COG1804|l-carnitine dehydratase bile acid-inducible protein F	[C]: Energy production and conversion	--	--	['GE000804', 'CoA transferase [Alphaproteobacteria bacterium WS11]', 'gi|1543102762|ref|WP_126007958.1|', '7.7e-257', '96.17', '100.00', '895']	CoA_transf_3	Probable fatty acyl-CoA transferase Rv3272	CoA transferase
GE000805	COG1802|GntR Family Transcriptional Regulator	[K]: Transcription	Molecular Function: DNA binding (GO:0003677); Molecular Function: DNA-binding transcription factor activity (GO:0003700); Biological Process: regulation of transcription, DNA-templated (GO:0006355)	--	['GE000805', 'FCD domain-containing protein [Alphaproteobacteria bacterium WS11]', 'gi|1543102764|ref|WP_126007960.1|', '3.1e-118', '98.69', '100.00', '433']	FCD;GntR	HTH-type transcriptional regulator McbR	GntR family transcriptional regulator
GE000806	COG3180|Membrane protein AbrB duplication	[S]: Function unknown	Biological Process: metabolic process (GO:0008152); Cellular Component: membrane (GO:0016020)	K07120|uncharacterized protein	['GE000806', 'AbrB family transcriptional regulator [Alphaproteobacteria bacterium WS11]', 'gi|1543102767|ref|WP_126007963.1|', '1.1e-200', '96.42', '100.00', '708']	AbrB	--	AbrB family transcriptional regulator
GE000808	NOG03483|LysR family (Transcriptional regulator	[K]: Transcription	Molecular Function: DNA binding (GO:0003677); Molecular Function: DNA-binding transcription factor activity (GO:0003700); Biological Process: regulation of transcription, DNA-templated (GO:0006355)	--	['GE000808', 'LysR family transcriptional regulator [Alphaproteobacteria bacterium WS11]', 'gi|1543102769|ref|WP_126007965.1|', '1.9e-163', '98.36', '100.00', '584']	LysR_substrate;HTH_1	Probable hydrogen peroxide-inducible genes activator	LysR family transcriptional regulator
GE000809	COG2055|malate L-lactate dehydrogenase	[C]: Energy production and conversion	Biological Process: metabolic process (GO:0008152)	--	['GE000809', 'Ldh family oxidoreductase [Alphaproteobacteria bacterium WS11]', 'gi|1543102771|ref|WP_126007967.1|', '7.9e-193', '94.49', '100.00', '682']	Ldh_2	2,3-diketo-L-gulonate reductase	Ldh family oxidoreductase
GE000810	COG0111|Dehydrogenase	[E]: Amino acid transport and metabolism	Molecular Function: phosphoglycerate dehydrogenase activity (GO:0004617); Molecular Function: NAD binding (GO:0051287); Biological Process: oxidation-reduction process (GO:0055114)	--	['GE000810', 'D-2-hydroxyacid dehydrogenase family protein [Alphaproteobacteria bacterium WS11]', 'gi|1543102773|ref|WP_126007969.1|', '6.4e-170', '97.50', '100.00', '605']	2-Hacid_dh_C;2-Hacid_dh	D-3-phosphoglycerate dehydrogenase	D-2-hydroxyacid dehydrogenase family protein
GE000811	COG0684|Globally modulates RNA abundance by binding to RNase E (Rne) and regulating its endonucleolytic activity. Can modulate Rne action in a substrate-dependent manner by altering the composition of the degradosome. Modulates RNA-binding and helicase activities of the degradosome (By similarity)	[H]: Coenzyme transport and metabolism	Molecular Function: carbon-carbon lyase activity (GO:0016830); Biological Process: biological regulation (GO:0065007)	K02553|regulator of ribonuclease activity A	['GE000811', 'ribonuclease E inhibitor RraA [Alphaproteobacteria bacterium WS11]', 'gi|1543102775|ref|WP_126007971.1|', '6.4e-86', '99.38', '100.00', '325']	RraA-like	Putative 4-hydroxy-4-methyl-2-oxoglutarate aldolase	4-hydroxy-4-methyl-2-oxoglutarate aldolase
GE000812	NOG140949|--	[S]: Function unknown	--	--	['GE000812', 'MFS transporter permease [Alphaproteobacteria bacterium WS11]', 'gi|1543107563|ref|WP_126012709.1|', '1.6e-117', '98.65', '92.53', '431']	--	--	MFS transporter permease
GE000813	NOG64866|--	[S]: Function unknown	--	--	['GE000813', 'siderophore ferric iron reductase [Alphaproteobacteria bacterium WS11]', 'gi|1543102778|ref|WP_126007974.1|', '1.0e-116', '90.21', '100.00', '428']	FhuF_C	--	Siderophore ferric iron reductase
GE000814	COG1629|receptor	[P]: Inorganic ion transport and metabolism	--	K02014|iron complex outermembrane recepter protein	['GE000814', 'TonB-dependent siderophore receptor [Alphaproteobacteria bacterium WS11]', 'gi|1537792859|ref|AZN70596.1|', '0.0e+00', '98.79', '100.00', '1347']	TonB_dep_Rec;Plug	Ferrioxamine B receptor	TonB-dependent siderophore receptor
GE000815	COG2081|hi0933 family	[R]: General function prediction only	Molecular Function: oxidoreductase activity (GO:0016491); Biological Process: oxidation-reduction process (GO:0055114)	K07007|3-dehydro-bile acid Delta4,6-reductase	['GE000815', 'aminoacetone oxidase family FAD-binding enzyme [Alphaproteobacteria bacterium WS11]', 'gi|1543102782|ref|WP_126007978.1|', '1.3e-217', '94.75', '100.00', '764']	HI0933_like;FAD_binding_2;DAO;Pyr_redox_2;FAD_binding_3	Uncharacterized protein YhiN	NAD(P)/FAD-dependent oxidoreductase
GE000816	COG1069|ribulokinase	[G]: Carbohydrate transport and metabolism	Biological Process: metabolic process (GO:0008152); Molecular Function: transferase activity, transferring phosphorus-containing groups (GO:0016772)	--	['GE000816', 'ribulokinase [Alphaproteobacteria bacterium WS11]', 'gi|1543102785|ref|WP_126007981.1|', '5.4e-307', '98.87', '99.81', '1062']	FGGY_C;FGGY_N	Glycerol kinase	Ribulokinase
GE000817	COG0637|HAD-superfamily hydrolase subfamily IA variant 3	[R]: General function prediction only	Biological Process: metabolic process (GO:0008152); Molecular Function: hydrolase activity (GO:0016787)	--	['GE000817', 'HAD family hydrolase [Alphaproteobacteria bacterium WS11]', 'gi|1543107566|ref|WP_126012712.1|', '5.3e-118', '98.65', '96.54', '433']	HAD_2;Hydrolase;Hydrolase_like	Beta-phosphoglucomutase	HAD family hydrolase
GE000818	COG0246|Mannitol dehydrogenase	[G]: Carbohydrate transport and metabolism	Biological Process: mannitol metabolic process (GO:0019594); Molecular Function: mannitol 2-dehydrogenase activity (GO:0050086); Molecular Function: coenzyme binding (GO:0050662); Biological Process: oxidation-reduction process (GO:0055114)	K00045|mannitol 2-dehydrogenase	['GE000818', 'mannitol dehydrogenase family protein [Alphaproteobacteria bacterium WS11]', 'gi|1543107569|ref|WP_126012715.1|', '3.4e-287', '99.59', '100.00', '996']	Mannitol_dh_C;Mannitol_dh	Mannitol 2-dehydrogenase	Mannitol dehydrogenase family protein
GE000819	NOG08285|Dehydrogenase	[R]: General function prediction only	Molecular Function: D-sorbitol dehydrogenase (acceptor) activity (GO:0047833); Biological Process: oxidation-reduction process (GO:0055114)	--	['GE000819', 'L-iditol 2-dehydrogenase [Alphaproteobacteria bacterium WS11]', 'gi|1543102787|ref|WP_126007983.1|', '3.1e-135', '98.83', '100.00', '490']	adh_short_C2;adh_short;KR	Sorbitol dehydrogenase	L-iditol 2-dehydrogenase
GE000820	NOG00097|(ABC) transporter	[E]: Amino acid transport and metabolism	Molecular Function: ATP binding (GO:0005524); Molecular Function: glycerol-3-phosphate-transporting ATPase activity (GO:0015430); Biological Process: glycerol-3-phosphate transmembrane transport (GO:0015794); Cellular Component: ATP-binding cassette (ABC) transporter complex (GO:0043190); Biological Process: transmembrane transport (GO:0055085)	K10111|multiple sugar transport system ATP-binding protein	['GE000820', 'sn-glycerol-3-phosphate ABC transporter ATP-binding protein UgpC [Alphaproteobacteria bacterium WS11]', 'gi|1543102789|ref|WP_126007985.1|', '1.3e-186', '98.22', '100.00', '661']	ABC_tran;AAA_21;TOBE;TOBE_2	ATP-binding transport protein SmoK	ABC transporter ATP-binding protein
GE000821	NOG07053|Binding-protein-dependent transport systems inner membrane component	[P]: Inorganic ion transport and metabolism	Cellular Component: plasma membrane (GO:0005886); Biological Process: transport (GO:0006810); Cellular Component: integral component of membrane (GO:0016021)	K10229|sorbitol/mannitol transport system permease protein	['GE000821', 'ABC transporter permease subunit [Alphaproteobacteria bacterium WS11]', 'gi|1543102792|ref|WP_126007988.1|', '2.2e-147', '99.28', '100.00', '530']	BPD_transp_1	Trehalose transport system permease protein SugB	Carbohydrate ABC transporter permease
GE000822	NOG01098|Binding-protein-dependent transport systems inner membrane component	[P]: Inorganic ion transport and metabolism	Cellular Component: plasma membrane (GO:0005886); Biological Process: carbohydrate transport (GO:0008643); Cellular Component: integral component of membrane (GO:0016021)	K10228|sorbitol/mannitol transport system permease protein	['GE000822', 'sugar ABC transporter permease [Pararhizobium haloflavum]', 'gi|1275799961|ref|WP_099867509.1|', '3.3e-141', '93.45', '100.00', '510']	BPD_transp_1	Probable ABC transporter permease protein y4oQ	Sorbitol ABC transporter membrane protein /mannitol ABC transporter membrane protein
[truncated: 2,956 more rows]

## Sheet: Function_Annotation.stat
Database	Number	100<=length<300	length>=300
eggNOG_Annotation	3,449	1,588	1,709
GO_Annotation	2,289	987	1,221
kegg_Annotation	2,044	849	1,123
nr_Annotation	3,762	1,755	1,735
Pfam_Annotation	3,337	1,514	1,675
Swissprot_Annotation	2,301	938	1,300
TrEMBL_Annotation	3,758	1,756	1,734
[truncated: 1 more rows]

## Sheet: GO.anno
#gene_ID	GO_number	GO_annotation
[truncated: 2,289 more rows]

[truncated: 2 more sheets: kegg.pathway, kegg.anno]
